# Supplementary material for: DNAJC24 is a potential therapeutic target in hepatocellular carcinoma through affecting ammonia metabolism
Source: Cell Death Dis. 2022 May 24;13(5):490. doi: 10.1038/s41419-022-04953-z (PMC9127113; doi:10.1038/s41419-022-04953-z)
Supplement: Supplementary file 10 — Supplementary Table 1 [file 41419_2022_4953_MOESM10_ESM.xlsx]

## Sheet: Sheet1
Supplementary table 1. Relationship between clinicopathological characteristics and DNAJC24 expression in 167 HCC patients.
Characteristics	Total	DNAJC24 expression		p-value	Characteristics	Total	DNAJC24 expression		p-value
	167	Low	High			167	Low	High
		68	99				68	99
Age(years)				0.158	Differentiation				0.618
	<55	35	40			High	4	5
	≥55	33	59			Middle-Low	60	84
Sex					Cirrhosis				0.169
	Male	57	80	0.618		Present	41	49
	Female	11	19			Absent	27	50
HBV				0.201	AFP (ng/ml)				0.29
	Present	50	81			<7	22	40
	Absent	18	18			≥7	46	59
Tumor size(cm)				0.033	BCLC stage				0.539
	<3	15	10			0&A	56	85
	≥3	53	89			B&C	12	14
Mivi				0.499	ALB (g/L)				0.087
	Present	40	53			≥40	53	65
	Absent	28	46			<40	15	34
Mavi				0.623	ALT(U/L)				0.911
	Present	7	8			≥50	17	24
	Absent	61	91			<50	51	75
Satellite nodule				0.662	AST(U/L)				0.24
	Present	27	36			≥40	18	36
	Absent	41	63			<40	50	63
Abbreviations: AFP, α-fetoprotein; ALB, albumin; ALT, Alanine aminotransferase; AST, Aspartate aminotransferase; BCLC, Barcelona Clinic Liver Cancer; HBV, Hepatitis B virus; Mavi, Macrovascular invasion; Mivi, Microvascular invasion.
