# Supplementary material for: DNAJC24 is a potential therapeutic target in hepatocellular carcinoma through affecting ammonia metabolism
Source: Cell Death Dis. 2022 May 24;13(5):490. doi: 10.1038/s41419-022-04953-z (PMC9127113; doi:10.1038/s41419-022-04953-z)
Supplement: Supplementary file 11 — Supplementary Table 2 [file 41419_2022_4953_MOESM11_ESM.xlsx]

## Sheet: Sheet1
Supplementary Table 2. The sequences used for DNAJC24 shRNA
shRNA-DNAJC24 oligo1:	CCGGTGTACAGAAGTTCATCGAAATCTCGAGATT
	TCGATGAACTTCTGTACATTTTT
shRNA-DNAJC24 oligo2:	GATCAAAAATGTACAGAAGTTCATCGAAATCTCG
	AGATTTCGATGAACTTCTGTACA
