# Supplementary material for: DNAJC24 is a potential therapeutic target in hepatocellular carcinoma through affecting ammonia metabolism
Source: Cell Death Dis. 2022 May 24;13(5):490. doi: 10.1038/s41419-022-04953-z (PMC9127113; doi:10.1038/s41419-022-04953-z)
Supplement: Supplementary file 12 — Supplementary Table 3 [file 41419_2022_4953_MOESM12_ESM.xlsx]

## Sheet: Sheet1
Supplementary Table 3. Primer sequences used in this study
Primer	Forward	Reverse
β-captain	AGAGCTACGAGCTGCCTGAC	AGCACTGTGTTGGCGTACAG
DNAJC24	TGTAGGACCAGTAGATGCTCAAG	CCGCTTCATCCTTGGAAACACTG
HSF2	CCAACGAGTTCATCACCTGGAG	GTTGTCTCACAAAGCTCGCCATG
