# Supplementary material for: DNAJC24 is a potential therapeutic target in hepatocellular carcinoma through affecting ammonia metabolism
Source: Cell Death Dis. 2022 May 24;13(5):490. doi: 10.1038/s41419-022-04953-z (PMC9127113; doi:10.1038/s41419-022-04953-z)
Supplement: Supplementary file 15 — Full length western blots [file 41419_2022_4953_MOESM15_ESM.xlsx]

## Sheet: Fig 2
Figure 2B, 2D

## Sheet: Fig 3
Figure 3A
Figure 3B
Figure 3C
Figure 3J
Figure 3K

## Sheet: Fig 4
Figure 4B, 4D

## Sheet: Fig 5
Figure 5A
Figure 5B
Figure 5C 5D

## Sheet: Fig 6
	Figure 6D, 6G															Figure 6G 6H

## Sheet: Fig S5
Figure S5C									Figure S5D

## Sheet: Fig S6
Figure S6A						Figure S6B
