# Supplementary material for: DNAJC24 is a potential therapeutic target in hepatocellular carcinoma through affecting ammonia metabolism
Source: Cell Death Dis. 2022 May 24;13(5):490. doi: 10.1038/s41419-022-04953-z (PMC9127113; doi:10.1038/s41419-022-04953-z)
Supplement: Supplementary file 16 — Original Data File [file 41419_2022_4953_MOESM16_ESM.xlsx]

## Sheet: Fig 1
Figure 1 E					Figure 1 F											Figure 1 G					Figure 1 H					Figure 1 I
DNAJC24 expression					3cm＞ tumor size			3cm≤tumor size＜10cm			10cm≤tumor size					Case Number	DNAJC24 expresion	CD31 expression			Case Number	DNAJC24 expresion	RFS			Case Number	DNAJC24 expresion	OS
Case Number	para-tumor	tumor			Case Number	tumor size	DNAJC24 expression	Case Number	tumor size	DNAJC24 expression	Case Number	tumor size	DNAJC24 expression			350954	0	Low			305291	0	16.7885			305291	0	22.8337
395793	0	0			305291	1	0	395793	3	0	360802	10	6			347550	0	Low			287590	0	26.3819			287590	0	23.1294
393328	0	1			287590	1	0	387856	3	6	351203	10	1			346198	0	High			321500	4	7.12936			321500	4	16.1643
387856	6	6			321500	1.4	4	353518	3	4	325359	10	0			325052	0	Low			361639	0	42.0205			361639	0	48.1314
385459	0	2			361639	1.5	0	347550	3	0	320991	10	3			312427	0	High			329301	0	0.985626			329301	0	28.6489
383618	0	0			329301	1.5	0	325747	3	6	320555	10	6			310656	0	Low			327870	0	66.4969			327870	0	66.4969
380027	0	0			327870	1.5	0	319871	3	6	311248	10	0			304595	0	Low			325876	9	7.16222			325876	9	20.1396
378446	2	9			325876	1.5	9	318178	3	0	306093	10	1			302477	0	High			319370	0	37.2238			319370	0	51.2526
362878	2	2			319370	1.5	0	315769	3	6	304188	10	1			287590	0	Low			308511	2	16.8214			308511	2	27.4004
362805	0	0			308511	1.5	2	314652	3	6	301990	10	4			274016	0	High			284188	0	85.4209			284188	0	85.4209
362202	0	6			284188	1.5	0	312955	3	6	346317	11	6			266101	0	High			283593	6	2.85832			283593	6	33.6099
361967	2	4			283593	1.8	6	312427	3	0	321528	11	2			322849	1	Low			360104	1	47.4086			360104	1	49.4127
361639	0	0			360104	2	1	310804	3	9	318728	11	1			319815	1	Low			346198	0	62.3573			346198	0	62.3573
361044	0	6			346198	2	0	310581	3	6	306079	11	2			318728	1	High			304820	6	37.4209			304820	6	60.4189
360802	2	6			304820	2	6	308167	3	0	328173	12	6			317781	1	High			304373	0	75.8932			304373	0	75.8932
360750	2	4			304373	2	0	306199	3	1	310046	12	0			307649	1	High			285608	0	5.51951			285608	0	47.0144
360334	0	0			285608	2	0	305934	3	0	309584	12	9			304188	1	Low			274016	0	68.5339			274016	0	68.5339
360104	0	1			274016	2	0	305293	3	2	383618	14	0			350500	2	Low			360334	0	18.2669			360334	0	27.269
359224	0	0			360334	2.5	0	304595	3	0	305259	14	0			344597	2	High			346382	6	38.1109			346382	6	62.3573
358933	0	1			346382	2.5	6	303944	3	0	329200	15	2			322194	2	High			344913	3	62.8501			344913	3	62.8501
357565	0	0			344913	2.5	3	299422	3	6	328731	15	0			321514	2	High			317037	0	70.9651			317037	0	70.9651
354291	4	4			317037	2.5	0	295313	3	1	293251	15	0			315339	2	High			309940	2	73.7248			309940	2	73.7248
353518	0	4			309940	2.5	2	295234	3	4	320511	16	9			307076	2	High			307076	2	18.037			307076	2	27.9918
353014	0	0			307076	2.5	2	290251	3	0	286095	16	0			300592	2	High			303684	0	75.7947			303684	0	75.7947
351203	0	1			303684	2.5	0	223002	3	9	308937	17	1			115662	2	High			266101	0	60.4846			266101	0	93.076
350954	0	0			266101	2.5	0	115662	3	2	314132	18	9			344913	3	High			395793	0	18.1684			395793	0	19.154
350882	0	0						344597	3.4	2	354291	19	4			316334	3	Low			387856	6	47.7372			387856	6	47.7372
350500	1	2						362805	3.5	0	325241	23	1			301990	4	High			353518	4	13.0431			353518	4	18.6283
350460	0	1						347699	3.5	0	326187	27	1			387856	6	Low			347550	0	50.694			347550	0	61.7002
350162	4	6						322106	3.5	0						360802	6	High			325747	6	6.80082			325747	6	28.1561
349414	2	4						320312	3.5	1						350162	6	High			319871	6	16.9856			319871	6	41.9877
347959	0	1						319815	3.5	1						346382	6	High			318178	0	70.8337			318178	0	70.8337
347699	2	0						317324	3.5	1						346317	6	Low			315769	6	35.3511			315769	6	39.1951
347550	2	0						316069	3.5	3						314652	6	Low			314652	6	7.06366			314652	6	10.0205
346542	0	0						312562	3.5	2						314188	6	Low			312955	6	31.3758			312955	6	62.3573
346430	0	4						310027	3.5	0						312598	6	Low			312427	0	72.9692			312427	0	72.9692
346382	0	6						308163	3.5	0						329467	0	High			310804	9	4.46817			310804	9	38.5708
346317	0	6						362878	4	2						323205	4	High			310581	6	4.04107			310581	6	27.729
346294	0	0						359224	4	0						315769	6	High			308167	0	8.50924			308167	0	27.5647
346198	0	0						358933	4	1						283593	6	High			306199	1	14.423			306199	1	30.4559
344913	3	3						350500	4	2						314132	9	Low			305934	0	75.4661			305934	0	75.4661
344597	0	2						346542	4	0						309584	9	High			305293	2	22.5708			305293	2	36.501
344336	0	0						328631	4	0						380027	0	Low			304595	0	75.8932			304595	0	75.8932
329467	1	0						328551	4	3						353014	0	Low			303944	0	10.5791			303944	0	28.7803
329376	0	0						322849	4	1						325784	0	High			299422	6	2.26694			299422	6	2.26694
329301	0	0						322194	4	2						317037	0	High			295313	1	2.33265			295313	1	15.3758
329200	1	2						321346	4	6						305145	0	Low			295234	4	8.67351			295234	4	84.8953
329062	4	4						313494	4	6						303684	0	High			290251	0	1.01848			290251	0	29.2731
328731	0	0						313183	4	0						302420	0	Low			223002	9	26.0205			223002	9	26.9405
328631	1	0						312598	4	6						358933	1	High			115662	2	98.8255			115662	2	98.8255
328551	0	3						289684	4	1						321875	1	High			344597	2	18.7598			344597	2	62.8501
328508	0	6						362202	4.5	6						306093	1	High			362805	0	36.2053			362805	0	48.1971
328173	6	6						361967	4.5	4						385459	2	High			347699	0	56.6078			347699	0	61.7331
327870	0	0						329062	4.5	4						312723	2	Low			322106	0	3.44969			322106	0	14.0616
326187	2	1						321514	4.5	2						328551	3	High			320312	1	10.7433			320312	1	17.807
325876	0	9						317781	4.5	1						315535	3	High			319815	1	14.9815			319815	1	21.9466
325843	0	0						305145	4.5	0						311623	3	High			317324	1	24.8706			317324	1	37.8809
325784	0	0						361044	5	6						361967	4	High			316069	3	34.1684			316069	3	53.2238
325747	4	6						357565	5	0						354291	4	Low			312562	2	3.84394			312562	2	21.9466
325359	0	0						350954	5	0						349414	4	Low			310027	0	73.7248			310027	0	73.7248
325241	0	1						346430	5	4						313830	4	High			308163	0	74.5462			308163	0	74.5462
325052	0	0						329467	5	0						361044	6	Low			362878	2	52.3368			362878	2	52.3368
324703	6	2						322796	5	6						325747	6	Low			359224	0	12.0903			359224	0	26.0862
323205	2	4						321934	5	0						313494	6	Low			358933	1	52.8296			358933	1	53.8152
322849	2	1						319796	5	0						304820	6	High			350500	2	31.0472			350500	2	60.7803
322796	4	6						317591	5	1						378446	9	High			346542	0	62.1273			346542	0	62.1273
322761	1	2						315535	5	3						325876	9	High			328631	0	11.269			328631	0	15.2115
322194	1	2						311409	5	0						320511	9	High			328551	3	21.1581			328551	3	39.1294
322106	0	0						309294	5	6						395793	0	Low			322849	1	15.7043			322849	1	25.692
321934	0	0						307085	5	0						360334	0	Low			322194	2	69.0595			322194	2	69.0595
321875	0	1						304431	5	2						350882	0	Low			321346	6	5.35524			321346	6	22.2752
321528	2	2						302477	5	0						344336	0	High			313494	6	14.2587			313494	6	58.5791
321514	2	2						300018	5	0						328731	0	Low			313183	0	51.5483			313183	0	51.5483
321500	0	4						289636	5	0						321934	0	Low			312598	6	16.9856			312598	6	27.9589
321346	4	6						328508	5.5	6						319796	0	Low			289684	1	81.7084			289684	1	81.7084
320991	2	3						320361	5.5	6						318178	0	High			362202	6	41.6263			362202	6	41.6263
320555	4	6						306132	5.5	0						311248	0	Low			361967	4	30.7187			361967	4	48.1643
320511	1	9						285721	5.5	0						309486	0	High			329062	4	6.14374			329062	4	19.1211
320361	6	6						350162	5.6	6						308167	0	Low			321514	2	3.0883			321514	2	4.10678
320312	0	1						380027	6	0						308163	0	High			317781	1	19.8439			317781	1	25.8891
319871	4	6						378446	6	9						305934	0	Low			305145	0	75.8932			305145	0	75.8932
319815	0	1						360750	6	4						304373	0	Low			361044	6	41.8891			361044	6	49.9384
319796	4	0						347959	6	1						303944	0	High			357565	0	46.2916			357565	0	54.2423
319370	0	0						346294	6	0						292021	0	High			350954	0	11.1704			350954	0	15.6386
318728	1	1						344336	6	0						289636	0	Low			346430	4	62.1602			346430	4	62.1602
318178	4	0						315339	6	2						286095	0	Low			329467	0	18.8912			329467	0	56.9363
317781	0	1						313830	6	4						351203	1	High			322796	6	47.6386			322796	6	47.6386
317591	1	1						312723	6	2						325241	1	High			321934	0	69.0267			321934	0	69.0267
317324	2	1						311623	6	3						320312	1	High			319796	0	69.9138			319796	0	69.9138
317037	0	0						310656	6	0						317591	1	High			317591	1	3.44969			317591	1	11.9589
316334	3	3						300592	6	2						308937	1	Low			315535	3	4.46817			315535	3	10.4148
316069	3	3						292021	6	0						306889	1	High			311409	0	3.154			311409	0	16.1643
315769	2	6						307649	6.5	1						306199	1	High			309294	6	7.09651			309294	6	14.8501
315535	2	3						385459	7	2						362878	2	High			307085	0	12.0246			307085	0	29.9959
315339	0	2						350882	7	0						305293	2	High			304431	2	23.0308			304431	2	28.9774
315106	3	0						316334	7	3						290670	2	Low			302477	0	5.48665			302477	0	8.34497
314652	4	6						314188	7	6						316069	3	Low			300018	0	12.2875			300018	0	90.5133
314188	6	6						306889	7	1						360750	4	High			289636	0	49.0513			289636	0	57.922
314132	2	9						393328	8	1						346430	4	Low			328508	6	66.4312			328508	6	66.4312
313830	2	4						353014	8	0						268909	4	High			320361	6	5.78234			320361	6	14.5873
313494	6	6						350460	8	1						328508	6	High			306132	0	5.4538			306132	0	13.5359
313183	0	0						349414	8	4						312955	6	High			285721	0	84.3368			285721	0	84.3368
312955	4	6						325843	8	0						310581	6	High			350162	6	31.1458			350162	6	36.8953
312723	0	2						321875	8	1						309294	6	Low			380027	0	4.43532			380027	0	6.43943
312598	1	6						309486	8	0						299422	6	High			378446	9	4.99384			378446	9	12.8131
312562	3	2						302420	8	0						310804	9	High			360750	4	23.0637			360750	4	42.0534
312427	0	0						290670	8	2						362805	0	High			347959	1	5.58522			347959	1	26.5462
311623	0	3						325052	8.5	0						357565	0	Low			346294	0	1.577			346294	0	62.3573
311409	6	0						329376	9	0						328631	0	High			344336	0	22.9979			344336	0	62.8501
311248	3	0						325784	9	0						319370	0	High			315339	2	18.8583			315339	2	26.8419
310804	3	9						324703	9	2						305291	0	High			313830	4	17.4784			313830	4	51.4825
310656	0	0						323205	9	4						393328	1	Low			312723	2	6.47228			312723	2	30.9487
310581	4	6						322761	9	2						347959	1	Low			311623	3	13.8316			311623	3	54.2423
310046	1	0						315106	9	0						295313	1	Low			310656	0	73.6591			310656	0	73.6591
310027	1	0						268909	9	4						321528	2	Low			300592	2	19.6797			300592	2	90.2177
309940	1	2														320991	3	High			292021	0	28.3532			292021	0	28.3532
309584	0	9														321346	6	Low			307649	1	74.6448			307649	1	74.6448
309486	0	0														320361	6	Low			385459	2	27.5975			385459	2	39.5893
309294	4	6														361639	0	Low			350882	0	60.5832			350882	0	60.5832
308937	0	1														359224	0	Low			316334	3	71.2936			316334	3	71.2936
308511	1	2														347699	0	Low			314188	6	26.2177			314188	6	54.2423
308167	0	0														325843	0	High			306889	1	11.8932			306889	1	13.5688
308163	0	0														322106	0	High			393328	1	6.76797			393328	1	6.76797
307649	1	1														315106	0	Low			353014	0	5.25667			353014	0	8.90349
307085	0	0														313183	0	High			350460	1	60.8789			350460	1	60.8789
307076	1	2														311409	0	Low			349414	4	19.5154			349414	4	42.1191
306889	0	1														310046	0	Low			325843	0	9.29774			325843	0	37.2895
306199	0	1														307085	0	Low			321875	1	69.0267			321875	1	69.0267
306132	0	0														306132	0	High			309486	0	9.36345			309486	0	38.8008
306093	1	1														305259	0	High			302420	0	3.58111			302420	0	47.4086
306079	0	2														285608	0	High			290670	2	2.06982			290670	2	14.9487
305934	0	0														284188	0	Low			325052	0	67.5154			325052	0	67.5154
305293	3	2														360104	1	Low			329376	0	2.66119			329376	0	6.99795
305291	0	0														350460	1	Low			325784	0	52.2382			325784	0	58.2834
305259	0	0														317324	1	Low			324703	2	5.68378			324703	2	46.7187
305145	0	0														308511	2	Low			323205	4	68.5667			323205	4	68.5667
304820	0	6														329062	4	Low			322761	2	1.44559			322761	2	2.69405
304595	0	0														321500	4	Low			315106	0	2.13552			315106	0	8.54209
304431	0	2														362202	6	High			268909	4	4.3039			268909	4	5.74949
304373	2	0														328173	6	High			360802	6	31.0801			360802	6	48.0986
304188	0	1														322796	6	Low			351203	1	7.42505			351203	1	11.3676
303944	0	0														223002	9	High			325359	0	2.56263			325359	0	5.51951
303684	0	0														346542	0	High			320991	3	6.53799			320991	3	9.36345
302477	4	0														346294	0	Low			320555	6	0.394251			320555	6	0.394251
302420	0	0														325359	0	Low			311248	0	7.45791			311248	0	7.45791
301990	2	4														310027	0	High			306093	1	75.1047			306093	1	75.1047
300592	2	2														324703	2	High			304188	1	79.0144			304188	1	79.0144
300018	0	0														322761	2	Low			301990	4	8.50924			301990	4	8.50924
299422	2	6														312562	2	Low			346317	6	3.154			346317	6	41.4949
295313	0	1														353518	4	High			321528	2	72.345			321528	2	72.345
295234	1	4														320555	6	Low			318728	1	8.41068			318728	1	13.4374
293251	0	0														329376	0	Low			306079	2	1.70842			306079	2	3.0883
292021	0	0														327870	0	Low			328173	6	17.347			328173	6	45.4045
290670	1	2														293251	0	Low			310046	0	4.92813			310046	0	15.9014
290251	0	0														290251	0	Low			309584	9	5.05955			309584	9	36.8296
289684	0	1														285721	0	High			383618	0	31.1129			383618	0	34.1355
289636	0	0														326187	1	High			305259	0	75.6632			305259	0	75.6632
287590	0	0														319871	6	Low			329200	2	66.037			329200	2	66.037
286095	0	0														329301	0	Low			328731	0	8.27926			328731	0	31.2444
285721	1	0														289684	1	High			293251	0	3.02259			293251	0	57.692
285608	0	0														329200	2	Low			320511	9	15.5072			320511	9	30.4559
284188	1	0														304431	2	Low			286095	0	2.23409			286095	0	58.6119
283593	0	6														383618	0	Low			308937	1	1.05133			308937	1	15.4086
274016	0	0														300018	0	Low			314132	9	11.9918			314132	9	19.154
268909	4	4														309940	2	High			354291	4	4.76386			354291	4	5.22382
266101	0	0														306079	2	missing data			325241	1	2.06982			325241	1	2.20123
223002	4	9														295234	4	High			326187	1	5.15811			326187	1	8.14784
115662	0	2

## Sheet: Fig 2
Figure 2A							Figure 2C							Figure 2E													Figure 2F					Figure 2I					Figure 2J
		CT		CT					CT		CT				PLC-Ctrl fold change					PLC-OE fold change								PLC-Ctrl	PLC-OE				PLC-Ctrl	PLC-OE				PLC-Ctrl	PLC-OE
PLC-Ctrl	ACTIN	16.52	DNAJC24	23.43			Huh7-Ctrl	ACTIN	14.23	DNAJC24	25.18			Day 0	1	1	1	1	1	1	1	1	1	1			Percentage of EdU-positive cells	0.178	0.292			Number of migrated cells per field	14	49			Number of invased cells per field	17	49
	ACTIN	16.89	DNAJC24	23.57				ACTIN	13.81	DNAJC24	24.8			Day 1	4.747	3.88	4.733	4.507	4.087	4.278	4.133	4.478	4.244	3.833				0.183	0.304				16	57				21	53
PLC-OE	ACTIN	14.45	DNAJC24	18.86			Huh7-OE	ACTIN	14.84	DNAJC24	20.12			Day 2	7.74	7.013	7.147	6.64	7.207	10.4	8.211	8.244	7.9	7.067				0.194	0.286				11	51				19	50
	ACTIN	14.66	DNAJC24	19.05				ACTIN	14.43	DNAJC24	19.86			Day 3	10.447	10.02	10.073	10.093	13.067	13.9	13.878	14.133	14.367	14.722
														Day 4	13.033	13.407	13.733	14.7	14.087	23.211	20.744	20.578	21.567	19.756
Figure 2B, 2D														Day 5	14.907	13.793	13.38	14.08	14.007	29.967	26.811	26.089	24.7	25.4
														Figure 2G
															Huh7-Ctrl fold change					Huh7-OE fold change							Figure 2H					Figure 2K					Figure 2L
														Day 0	1	1	1	1	1	1	1	1	1	1				Huh7-Ctrl	Huh7-OE				Huh7-Ctrl	Huh7-OE				Huh7-Ctrl	Huh7-OE
														Day 1	2.2601	2.2601	2.33586	2.14647	2.14647	1.85629	2.71457	2.71457	2.55489	2.67465			Percentage of EdU-positive cells	0.213	0.259			Number of migrated cells per field	7	43			Number of invased cells per field	7	39
														Day 2	3.83838	3.97727	3.97727	3.78788	3.87626	5.48902	4.97006	5.22954	4.77046	5.3493				0.204	0.268				9	52				9	42
														Day 3	12.4621	11.452	11.0606	8.4596	10	10.7884	16.9361	15.8383	16.1377	13.9621				0.198	0.254				10	49				11	49
														Day 4	12.3359	12.4369	11.5657	12.2222	13.1061	20.0898	22.7844	19.2315	19.1317	18.0339
														Day 5	15.7449	15.6313	15.4545	16.3889	15.8333	22.994	25.7086	20.2595	22.2954	24.2315
														Day 6	19.9053	18.2765	16.6225	19.6023	19.577	34.5309	35.988	34.511	34.1717	33.992

## Sheet: Fig 3
Figure 3A
Figure 3B
Figure 3C
Figure 3J
Figure 3K
Figure 3L
内参	26219	30986	32922	21390	27513	20036	27377	41225	39766	16559	15025	24685	13644	28654	30887	13031	15239	17145
信号	7079	8294	8191	8386	9020	7606	7786	10965	12016	5978	5854	9188	5125	11144	12416	5066	6063	6751
	HSF2 0+WT			HSF2 50+WT			HSF2 50+MUT			HSF2 50+MUT+WT			HSF2 100+WT			HSF2 150+WT

## Sheet: Fig 4
Figure 4A							Figure 4C							Figure 4E													Figure 4F						Figure 4G					Figure 4K					Figure 4L					Figure 4M
		CT		CT					CT		CT				PLC-Ctrl fold change					PLC-KD fold change								PLC-Ctrl	PLC-KD					PLC-Ctrl	PLC-KD				PLC-Ctrl	PLC-KD				PLC-Ctrl	PLC-KD				PLC-Ctrl
PLC-Ctrl	ACTIN	18.95	DNAJC24	26.11			Huh7-Ctrl	ACTIN	14.71	DNAJC24	21.35			Day 0	1	1	1	1	1	1	1	1	1	1			Clone numbers	26	12				Percentage of Ki67-positive cells(100%)	50.6726	42.4581			Number of migrated cells per field	14	49			Relative fluorescence	98	39			Number of invased cells per field	2013
	ACTIN	19.21	DNAJC24	26.57				ACTIN	14.73	DNAJC24	21.5			Day 1	1.73872	1.66353	1.62594	1.8703	1.62594	1.99491	2.05433	2.16469	2.26655	1.927				30	11					53.8	46.5575				16	57				87	25				1871
PLC-KD	ACTIN	17.76	DNAJC24	26.63			Huh7-KD	ACTIN	13.8	DNAJC24	22.08			Day 2	3.53383	3.87218	4.26692	3.81579	4.19173	2.75467	2.8056	3.12818	3.00085	3.17912				26	7					56.4035	45.5575				11	51				81	36				1975
	ACTIN	17.92	DNAJC24	26.89				ACTIN	13.83	DNAJC24	22.17			Day 3	7.4718	7.02068	7.20865	8.1297	8.52444	6.15874	6.99066	7.58489	6.88031	7.08404																									1903
														Day 4	15.3195	15.4135	14.8684	14.2293	16.4662	9.72835	10.6537	10.2292	9.83022	10.7046
														Day 5	27.1429	24.8684	26.8421	26.0902	24.906	12.9669	12.7037	12.3727	12.6019	12.6783
Figure 4B, 4D
														Figure 4H
															Huh7-Ctrl fold change					Huh7-KD fold change							Figure 4I						Figure 4J					Figure 4N					Figure 4O					Figure 4P
														Day 0	1	1	1	1	1	1	1	1	1	1				Huh7-Ctrl	Huh7-KD					Huh7-Ctrl	Huh7-KD				Huh7-Ctrl	Huh7-KD				Huh7-Ctrl	Huh7-KD				Huh7-Ctrl
														Day 1	2.54	2.5	2.48	2.16	2.22	1.88	1.87	2.08	2.26	2.05			Clone numbers	54	20				Percentage of Ki67-positive cells(100%)	62.069	47.2222			Number of migrated cells per field	7	43			Relative fluorescence	46	26			Number of invased cells per field	1995
														Day 2	4.48	4.37	4.68	4.73	4.33	4.08	3.39	3.34	3.4	3.4				61	16					56.5217	35.7143				9	52				51	21				2064
														Day 3	5.35	5.44	5.3	5.33	5.26	3.9	3.75	3.56	3.88	3.49				47	27					50.9434	31.25				10	49				42	29				2051
														Day 4	6.69	6.53	7.2	6.98	7.04	4.18	3.99	4.69	4.59	4.2																									2471
														Day 5	7.44	7.5	7.87	7.4	7.64	5.5	5.74	5.58	5.84	5.53
														Day 6	6.5	7.93	8.48	7.29	7.72	7.52	7.26	6.78	6.82	6.29
[truncated: 1 more columns]

## Sheet: Fig 5
Figure 5A
Figure 5B
Figure 5C 5D
Figure 5E
	Green puncta			Red puncta
PLC-Ctrl	34	47	52	86	89	103
PLC-KD	76	94	115	109	128	132

## Sheet: Fig 6
Figure 6A									Figure 6B																	Figure 6C																							Figure 6D, 6G
node1_gene	node1_name	node1_protein	node2_gene	node2_name	node2_protein	score			Category	GOID	Description	GeneRatio	BgRatio	pvalue	padj	geneID	geneName	Count	Up	Up_Gene_names	Down	Down_Gene_names				KEGGID	Description	GeneRatio	BgRatio	pvalue	padj	geneID	geneName	keggID	Count	Up	Up_Gene_names	Down	Down_Gene_names
ENSG00000006453	BAIAP2L1	9606.ENSP00000005260	ENSG00000141510	TP53	9606.ENSP00000269305	915			BP	GO:0072376	protein activation cascade	14/449	60/14209	3.71419e-09	1.52913e-05	ENSG00000171560/ENSG00000120885/ENSG00000113889/ENSG00000131187/ENSG00000171557/ENSG00000117335/ENSG00000126218/ENSG00000021852/ENSG00000120054/ENSG00000159403/ENSG00000003436/ENSG00000125730/ENSG00000171564/ENSG00000110651	FGA/CLU/KNG1/F12/FGG/CD46/F10/C8B/CPN1/C1R/TFPI/C3/FGB/CD81	14	10	ENSG00000120885/ENSG00000113889/ENSG00000131187/ENSG00000117335/ENSG00000126218/ENSG00000021852/ENSG00000120054/ENSG00000159403/ENSG00000003436/ENSG00000110651	4	ENSG00000171560/ENSG00000171557/ENSG00000125730/ENSG00000171564				hsa04610	Complement and coagulation cascades	15/231	58/5823	3.9245e-09	1.05961e-06	ENSG00000171560/ENSG00000120885/ENSG00000113889/ENSG00000131187/ENSG00000171557/ENSG00000117335/ENSG00000126218/ENSG00000198734/ENSG00000099937/ENSG00000021852/ENSG00000188488/ENSG00000159403/ENSG00000003436/ENSG00000125730/ENSG00000171564	FGA/CLU/KNG1/F12/FGG/CD46/F10/F5/SERPIND1/C8B/SERPINA5/C1R/TFPI/C3/FGB	hsa:2243/hsa:1191/hsa:3827/hsa:2161/hsa:2266/hsa:4179/hsa:2159/hsa:2153/hsa:3053/hsa:732/hsa:5104/hsa:715/hsa:7035/hsa:718/hsa:2244	15	11	ENSG00000120885/ENSG00000113889/ENSG00000131187/ENSG00000117335/ENSG00000126218/ENSG00000198734/ENSG00000099937/ENSG00000021852/ENSG00000188488/ENSG00000159403/ENSG00000003436	4	ENSG00000171560/ENSG00000171557/ENSG00000125730/ENSG00000171564
ENSG00000006453	BAIAP2L1	9606.ENSP00000005260	ENSG00000123200	ZC3H13	9606.ENSP00000282007	439			BP	GO:0043062	extracellular structure organization	29/449	323/14209	4.31702e-07	0.000888658	ENSG00000118137/ENSG00000091136/ENSG00000171560/ENSG00000158874/ENSG00000110245/ENSG00000120708/ENSG00000138823/ENSG00000105707/ENSG00000115884/ENSG00000171557/ENSG00000142798/ENSG00000166035/ENSG00000122884/ENSG00000077150/ENSG00000116962/ENSG00000142871/ENSG00000086619/ENSG00000144824/ENSG00000158769/ENSG00000196776/ENSG00000118271/ENSG00000130714/ENSG00000159753/ENSG00000165029/ENSG00000171564…	APOA1/LAMB1/FGA/APOA2/APOC3/TGFBI/MTTP/HPN/SDC1/FGG/HSPG2/LIPC/P4HA1/NFKB2/NID1/CYR61/ERO1B/PHLDB2/F11R/CD47/TTR/POMT1/CARMIL2/ABCA1/FGB/PRDX4/PLA2G2A/COL5A3/COL5A2	29	21	ENSG00000118137/ENSG00000091136/ENSG00000158874/ENSG00000110245/ENSG00000120708/ENSG00000138823/ENSG00000105707/ENSG00000115884/ENSG00000166035/ENSG00000142871/ENSG00000086619/ENSG00000144824/ENSG00000158769/ENSG00000196776/ENSG00000118271/ENSG00000130714/ENSG00000159753/ENSG00000165029/ENSG00000123131/ENSG00000188257/ENSG00000204262	8	ENSG00000171560/ENSG00000171557/ENSG00000142798/ENSG00000122884/ENSG00000077150/ENSG00000116962/ENSG00000171564/ENSG00000080573				hsa04975	Fat digestion and absorption	7/231	30/5823	0.000131497	0.0177521	ENSG00000118137/ENSG00000138823/ENSG00000062282/ENSG00000163586/ENSG00000165029/ENSG00000138308/ENSG00000188257	APOA1/MTTP/DGAT2/FABP1/ABCA1/PLA2G12B/PLA2G2A	hsa:335/hsa:4547/hsa:84649/hsa:2168/hsa:19/hsa:84647/hsa:5320	7	7	ENSG00000118137/ENSG00000138823/ENSG00000062282/ENSG00000163586/ENSG00000165029/ENSG00000138308/ENSG00000188257	0
ENSG00000006453	BAIAP2L1	9606.ENSP00000005260	ENSG00000162409	PRKAA2	9606.ENSP00000360290	603			BP	GO:0042060	wound healing	35/449	448/14209	7.84656e-07	0.00107681	ENSG00000171560/ENSG00000113889/ENSG00000115884/ENSG00000146678/ENSG00000138119/ENSG00000131187/ENSG00000171557/ENSG00000126218/ENSG00000198734/ENSG00000144566/ENSG00000127831/ENSG00000099937/ENSG00000096696/ENSG00000142871/ENSG00000140093/ENSG00000006831/ENSG00000152661/ENSG00000198682/ENSG00000140416/ENSG00000144824/ENSG00000197249/ENSG00000121057/ENSG00000011347/ENSG00000188488/ENSG00000141510…	FGA/KNG1/SDC1/IGFBP1/MYOF/F12/FGG/F10/F5/RAB5A/VIL1/SERPIND1/DSP/CYR61/SERPINA10/ADIPOR2/GJA1/PAPSS2/TPM1/PHLDB2/SERPINA1/AKAP1/SYT7/SERPINA5/TP53/EHD3/ITPR2/TNFAIP3/TFPI/CARMIL2/FGB/ELK3/UBASH3B/CORO1B/TGFBR2	35	22	ENSG00000113889/ENSG00000115884/ENSG00000131187/ENSG00000126218/ENSG00000198734/ENSG00000144566/ENSG00000127831/ENSG00000099937/ENSG00000142871/ENSG00000140093/ENSG00000006831/ENSG00000198682/ENSG00000140416/ENSG00000144824/ENSG00000197249/ENSG00000121057/ENSG00000011347/ENSG00000188488/ENSG00000013016/ENSG00000003436/ENSG00000159753/ENSG00000163513	13	ENSG00000171560/ENSG00000146678/ENSG00000138119/ENSG00000171557/ENSG00000096696/ENSG00000152661/ENSG00000141510/ENSG00000123104/ENSG00000118503/ENSG00000171564/ENSG00000111145/ENSG00000154127/ENSG00000172725				hsa04979	Cholesterol metabolism	7/231	45/5823	0.00176546	0.157585	ENSG00000118137/ENSG00000158874/ENSG00000110245/ENSG00000081479/ENSG00000166035/ENSG00000165029/ENSG00000134243	APOA1/APOA2/APOC3/LRP2/LIPC/ABCA1/SORT1	hsa:335/hsa:336/hsa:345/hsa:4036/hsa:3990/hsa:19/hsa:6272	7	7	ENSG00000118137/ENSG00000158874/ENSG00000110245/ENSG00000081479/ENSG00000166035/ENSG00000165029/ENSG00000134243	0
ENSG00000010270	STARD3NL	9606.ENSP00000009041	ENSG00000196937	FAM3C	9606.ENSP00000353025	429			BP	GO:0019627	urea metabolic process	6/449	13/14209	1.36852e-06	0.00140855	ENSG00000245848/ENSG00000021826/ENSG00000102743/ENSG00000130707/ENSG00000084774/ENSG00000138109	CEBPA/CPS1/SLC25A15/ASS1/CAD/CYP2C9	6	3	ENSG00000245848/ENSG00000021826/ENSG00000138109	3	ENSG00000102743/ENSG00000130707/ENSG00000084774				hsa04918	Thyroid hormone synthesis	8/231	60/5823	0.00233459	0.157585	ENSG00000135346/ENSG00000081479/ENSG00000211445/ENSG00000141505/ENSG00000118271/ENSG00000123104/ENSG00000116830/ENSG00000173175	CGA/LRP2/GPX3/ASGR1/TTR/ITPR2/TTF2/ADCY5	hsa:1081/hsa:4036/hsa:2878/hsa:432/hsa:7276/hsa:3709/hsa:8458/hsa:111	8	6	ENSG00000135346/ENSG00000081479/ENSG00000211445/ENSG00000141505/ENSG00000118271/ENSG00000173175	2	ENSG00000123104/ENSG00000116830
ENSG00000137764	MAP2K5	9606.ENSP00000178640	ENSG00000111266	DUSP16	9606.ENSP00000228862	533			BP	GO:0071941	nitrogen cycle metabolic process	6/449	14/14209	2.33112e-06	0.00154507	ENSG00000245848/ENSG00000021826/ENSG00000102743/ENSG00000130707/ENSG00000084774/ENSG00000138109	CEBPA/CPS1/SLC25A15/ASS1/CAD/CYP2C9	6	3	ENSG00000245848/ENSG00000021826/ENSG00000138109	3	ENSG00000102743/ENSG00000130707/ENSG00000084774				hsa00250	Alanine, aspartate and glutamate metabolism	5/231	32/5823	0.00788379	0.381546	ENSG00000021826/ENSG00000148672/ENSG00000167701/ENSG00000130707/ENSG00000084774	CPS1/GLUD1/GPT/ASS1/CAD	hsa:1373/hsa:2746/hsa:2875/hsa:445/hsa:790	5	2	ENSG00000021826/ENSG00000167701	3	ENSG00000148672/ENSG00000130707/ENSG00000084774
ENSG00000137764	MAP2K5	9606.ENSP00000178640	ENSG00000114450	GNB4	9606.ENSP00000232564	533			BP	GO:0072378	blood coagulation, fibrin clot formation	7/449	21/14209	2.37727e-06	0.00154507	ENSG00000171560/ENSG00000113889/ENSG00000131187/ENSG00000171557/ENSG00000126218/ENSG00000003436/ENSG00000171564	FGA/KNG1/F12/FGG/F10/TFPI/FGB	7	4	ENSG00000113889/ENSG00000131187/ENSG00000126218/ENSG00000003436	3	ENSG00000171560/ENSG00000171557/ENSG00000171564				hsa00220	Arginine biosynthesis	4/231	21/5823	0.00847879	0.381546	ENSG00000021826/ENSG00000148672/ENSG00000167701/ENSG00000130707	CPS1/GLUD1/GPT/ASS1	hsa:1373/hsa:2746/hsa:2875/hsa:445	4	2	ENSG00000021826/ENSG00000167701	2	ENSG00000148672/ENSG00000130707
ENSG00000137764	MAP2K5	9606.ENSP00000178640	ENSG00000139725	RHOF	9606.ENSP00000267205	504			BP	GO:0002526	acute inflammatory response	15/449	113/14209	2.62702e-06	0.00154507	ENSG00000120885/ENSG00000158874/ENSG00000131187/ENSG00000117335/ENSG00000084207/ENSG00000145192/ENSG00000021852/ENSG00000197249/ENSG00000120054/ENSG00000159403/ENSG00000160712/ENSG00000125730/ENSG00000050628/ENSG00000110651/ENSG00000229314	CLU/APOA2/F12/CD46/GSTP1/AHSG/C8B/SERPINA1/CPN1/C1R/IL6R/C3/PTGER3/CD81/ORM1	15	13	ENSG00000120885/ENSG00000158874/ENSG00000131187/ENSG00000117335/ENSG00000145192/ENSG00000021852/ENSG00000197249/ENSG00000120054/ENSG00000159403/ENSG00000160712/ENSG00000050628/ENSG00000110651/ENSG00000229314	2	ENSG00000084207/ENSG00000125730				hsa00980	Metabolism of xenobiotics by cytochrome P450	6/231	53/5823	0.017644	0.656752	ENSG00000084207/ENSG00000105398/ENSG00000143819/ENSG00000156096/ENSG00000148834/ENSG00000138109	GSTP1/SULT2A1/EPHX1/UGT2B4/GSTO1/CYP2C9	hsa:2950/hsa:6822/hsa:2052/hsa:7363/hsa:9446/hsa:1559	6	5	ENSG00000105398/ENSG00000143819/ENSG00000156096/ENSG00000148834/ENSG00000138109	1	ENSG00000084207
ENSG00000137764	MAP2K5	9606.ENSP00000178640	ENSG00000163644	PPM1K	9606.ENSP00000295908	411			BP	GO:0043691	reverse cholesterol transport	6/449	16/14209	5.88982e-06	0.00303105	ENSG00000118137/ENSG00000120885/ENSG00000158874/ENSG00000110245/ENSG00000166035/ENSG00000165029	APOA1/CLU/APOA2/APOC3/LIPC/ABCA1	6	6	ENSG00000118137/ENSG00000120885/ENSG00000158874/ENSG00000110245/ENSG00000166035/ENSG00000165029	0					hsa05200	Pathways in cancer	27/231	451/5823	0.0194593	0.656752	ENSG00000128917/ENSG00000091136/ENSG00000125845/ENSG00000196730/ENSG00000084207/ENSG00000116016/ENSG00000266094/ENSG00000101384/ENSG00000077150/ENSG00000245848/ENSG00000185920/ENSG00000177283/ENSG00000107562/ENSG00000141510/ENSG00000153094/ENSG00000173175/ENSG00000160712/ENSG00000075651/ENSG00000099860/ENSG00000145349/ENSG00000114450/ENSG00000120868/ENSG00000119630/ENSG00000148834/ENSG00000050628…	DLL4/LAMB1/BMP2/DAPK1/GSTP1/EPAS1/RASSF5/JAG1/NFKB2/CEBPA/PTCH1/FZD8/CXCL12/TP53/BCL2L11/ADCY5/IL6R/PLD1/GADD45B/CAMK2D/GNB4/APAF1/PGF/GSTO1/PTGER3/TGFBR2/STAT1	hsa:54567/hsa:3912/hsa:650/hsa:1612/hsa:2950/hsa:2034/hsa:83593/hsa:182/hsa:4791/hsa:1050/hsa:5727/hsa:8325/hsa:6387/hsa:7157/hsa:10018/hsa:111/hsa:3570/hsa:5337/hsa:4616/hsa:817/hsa:59345/hsa:317/hsa:5228/hsa:9446/hsa:5733/hsa:7048/hsa:6772	27	14	ENSG00000128917/ENSG00000091136/ENSG00000125845/ENSG00000266094/ENSG00000245848/ENSG00000153094/ENSG00000173175/ENSG00000160712/ENSG00000145349/ENSG00000119630/ENSG00000148834/ENSG00000050628/ENSG00000163513/ENSG00000115415	13	ENSG00000196730/ENSG00000084207/ENSG00000116016/ENSG00000101384/ENSG00000077150/ENSG00000185920/ENSG00000177283/ENSG00000107562/ENSG00000141510/ENSG00000075651/ENSG00000099860/ENSG00000114450/ENSG00000120868
ENSG00000137764	MAP2K5	9606.ENSP00000178640	ENSG00000163947	ARHGEF3	9606.ENSP00000341071	448			BP	GO:0060337	type I interferon signaling pathway	11/449	68/14209	8.37798e-06	0.00344921	ENSG00000126709/ENSG00000185745/ENSG00000234745/ENSG00000204525/ENSG00000187608/ENSG00000120738/ENSG00000142089/ENSG00000111331/ENSG00000204592/ENSG00000068079/ENSG00000115415	IFI6/IFIT1/HLA-B/HLA-C/ISG15/EGR1/IFITM3/OAS3/HLA-E/IFI35/STAT1	11	10	ENSG00000126709/ENSG00000185745/ENSG00000234745/ENSG00000204525/ENSG00000187608/ENSG00000142089/ENSG00000111331/ENSG00000204592/ENSG00000068079/ENSG00000115415	1	ENSG00000120738				hsa05204	Chemical carcinogenesis	6/231	59/5823	0.0284893	0.794308	ENSG00000084207/ENSG00000105398/ENSG00000143819/ENSG00000156096/ENSG00000148834/ENSG00000138109	GSTP1/SULT2A1/EPHX1/UGT2B4/GSTO1/CYP2C9	hsa:2950/hsa:6822/hsa:2052/hsa:7363/hsa:9446/hsa:1559	6	5	ENSG00000105398/ENSG00000143819/ENSG00000156096/ENSG00000148834/ENSG00000138109	1	ENSG00000084207
ENSG00000137764	MAP2K5	9606.ENSP00000178640	ENSG00000118515	SGK1	9606.ENSP00000356832	447			BP	GO:0071357	cellular response to type I interferon	11/449	68/14209	8.37798e-06	0.00344921	ENSG00000126709/ENSG00000185745/ENSG00000234745/ENSG00000204525/ENSG00000187608/ENSG00000120738/ENSG00000142089/ENSG00000111331/ENSG00000204592/ENSG00000068079/ENSG00000115415	IFI6/IFIT1/HLA-B/HLA-C/ISG15/EGR1/IFITM3/OAS3/HLA-E/IFI35/STAT1	11	10	ENSG00000126709/ENSG00000185745/ENSG00000234745/ENSG00000204525/ENSG00000187608/ENSG00000142089/ENSG00000111331/ENSG00000204592/ENSG00000068079/ENSG00000115415	1	ENSG00000120738				hsa00062	Fatty acid elongation	4/231	30/5823	0.0294188	0.794308	ENSG00000131238/ENSG00000164181/ENSG00000119915/ENSG00000074696	PPT1/ELOVL7/ELOVL3/HACD3	hsa:5538/hsa:79993/hsa:83401/hsa:51495	4	2	ENSG00000131238/ENSG00000074696	2	ENSG00000164181/ENSG00000119915
ENSG00000137764	MAP2K5	9606.ENSP00000178640	ENSG00000144724	PTPRG	9606.ENSP00000418112	646			BP	GO:0000050	urea cycle	5/449	11/14209	1.21619e-05	0.00436912	ENSG00000245848/ENSG00000021826/ENSG00000102743/ENSG00000130707/ENSG00000084774	CEBPA/CPS1/SLC25A15/ASS1/CAD	5	2	ENSG00000245848/ENSG00000021826	3	ENSG00000102743/ENSG00000130707/ENSG00000084774				hsa00590	Arachidonic acid metabolism	5/231	46/5823	0.0343533	0.795946	ENSG00000186529/ENSG00000211445/ENSG00000138308/ENSG00000188257/ENSG00000138109	CYP4F3/GPX3/PLA2G12B/PLA2G2A/CYP2C9	hsa:4051/hsa:2878/hsa:84647/hsa:5320/hsa:1559	5	5	ENSG00000186529/ENSG00000211445/ENSG00000138308/ENSG00000188257/ENSG00000138109	0
ENSG00000090539	CHRD	9606.ENSP00000204604	ENSG00000134363	FST	9606.ENSP00000256759	913			BP	GO:0002576	platelet degranulation	14/449	113/14209	1.27349e-05	0.00436912	ENSG00000118137/ENSG00000171560/ENSG00000120885/ENSG00000113889/ENSG00000171557/ENSG00000166479/ENSG00000198734/ENSG00000145192/ENSG00000197249/ENSG00000196937/ENSG00000116260/ENSG00000171564/ENSG00000143653/ENSG00000229314	APOA1/FGA/CLU/KNG1/FGG/TMX3/F5/AHSG/SERPINA1/FAM3C/QSOX1/FGB/SCCPDH/ORM1	14	11	ENSG00000118137/ENSG00000120885/ENSG00000113889/ENSG00000166479/ENSG00000198734/ENSG00000145192/ENSG00000197249/ENSG00000196937/ENSG00000116260/ENSG00000143653/ENSG00000229314	3	ENSG00000171560/ENSG00000171557/ENSG00000171564				hsa05169	Epstein-Barr virus infection	11/231	150/5823	0.0353754	0.795946	ENSG00000077150/ENSG00000187608/ENSG00000026025/ENSG00000141510/ENSG00000153094/ENSG00000118503/ENSG00000111331/ENSG00000099860/ENSG00000120868/ENSG00000196498/ENSG00000115415	NFKB2/ISG15/VIM/TP53/BCL2L11/TNFAIP3/OAS3/GADD45B/APAF1/NCOR2/STAT1	hsa:4791/hsa:9636/hsa:7431/hsa:7157/hsa:10018/hsa:7128/hsa:4940/hsa:4616/hsa:317/hsa:9612/hsa:6772	11	5	ENSG00000187608/ENSG00000026025/ENSG00000153094/ENSG00000111331/ENSG00000115415	6	ENSG00000077150/ENSG00000141510/ENSG00000118503/ENSG00000099860/ENSG00000120868/ENSG00000196498
ENSG00000090539	CHRD	9606.ENSP00000204604	ENSG00000153162	BMP6	9606.ENSP00000283147	963			BP	GO:0034340	response to type I interferon	11/449	73/14209	1.68722e-05	0.0053433	ENSG00000126709/ENSG00000185745/ENSG00000234745/ENSG00000204525/ENSG00000187608/ENSG00000120738/ENSG00000142089/ENSG00000111331/ENSG00000204592/ENSG00000068079/ENSG00000115415	IFI6/IFIT1/HLA-B/HLA-C/ISG15/EGR1/IFITM3/OAS3/HLA-E/IFI35/STAT1	11	10	ENSG00000126709/ENSG00000185745/ENSG00000234745/ENSG00000204525/ENSG00000187608/ENSG00000142089/ENSG00000111331/ENSG00000204592/ENSG00000068079/ENSG00000115415	1	ENSG00000120738				hsa00591	Linoleic acid metabolism	3/231	22/5823	0.0544276	0.936121	ENSG00000138308/ENSG00000188257/ENSG00000138109	PLA2G12B/PLA2G2A/CYP2C9	hsa:84647/hsa:5320/hsa:1559	3	3	ENSG00000138308/ENSG00000188257/ENSG00000138109	0
ENSG00000090539	CHRD	9606.ENSP00000204604	ENSG00000107984	DKK1	9606.ENSP00000363081	479			BP	GO:0006638	neutral lipid metabolic process	13/449	103/14209	2.11835e-05	0.00607787	ENSG00000118137/ENSG00000158874/ENSG00000110245/ENSG00000062282/ENSG00000166035/ENSG00000205423/ENSG00000131482/ENSG00000021826/ENSG00000140526/ENSG00000163586/ENSG00000125730/ENSG00000145335/ENSG00000177565	APOA1/APOA2/APOC3/DGAT2/LIPC/CNEP1R1/G6PC/CPS1/ABHD2/FABP1/C3/SNCA/TBL1XR1	13	11	ENSG00000118137/ENSG00000158874/ENSG00000110245/ENSG00000062282/ENSG00000166035/ENSG00000205423/ENSG00000021826/ENSG00000140526/ENSG00000163586/ENSG00000145335/ENSG00000177565	2	ENSG00000131482/ENSG00000125730				hsa00790	Folate biosynthesis	3/231	22/5823	0.0544276	0.936121	ENSG00000166228/ENSG00000137563/ENSG00000085662	PCBD1/GGH/AKR1B1	hsa:5092/hsa:8836/hsa:231	3	2	ENSG00000137563/ENSG00000085662	1	ENSG00000166228
ENSG00000090539	CHRD	9606.ENSP00000204604	ENSG00000095739	BAMBI	9606.ENSP00000364683	944			BP	GO:0002673	regulation of acute inflammatory response	10/449	62/14209	2.21443e-05	0.00607787	ENSG00000120885/ENSG00000131187/ENSG00000117335/ENSG00000084207/ENSG00000021852/ENSG00000120054/ENSG00000159403/ENSG00000125730/ENSG00000050628/ENSG00000110651	CLU/F12/CD46/GSTP1/C8B/CPN1/C1R/C3/PTGER3/CD81	10	8	ENSG00000120885/ENSG00000131187/ENSG00000117335/ENSG00000021852/ENSG00000120054/ENSG00000159403/ENSG00000050628/ENSG00000110651	2	ENSG00000084207/ENSG00000125730				hsa00515	Mannose type O-glycan biosynthesis	3/231	23/5823	0.0608231	0.936121	ENSG00000162885/ENSG00000130714/ENSG00000174684	B3GALNT2/POMT1/B4GAT1	hsa:148789/hsa:10585/hsa:11041	3	2	ENSG00000130714/ENSG00000174684	1	ENSG00000162885
ENSG00000090539	CHRD	9606.ENSP00000204604	ENSG00000125845	BMP2	9606.ENSP00000368104	999			BP	GO:0030278	regulation of ossification	16/449	156/14209	3.46881e-05	0.00844804	ENSG00000125845/ENSG00000107984/ENSG00000101384/ENSG00000145192/ENSG00000245848/ENSG00000187608/ENSG00000142871/ENSG00000152661/ENSG00000090539/ENSG00000185920/ENSG00000068024/ENSG00000153162/ENSG00000160712/ENSG00000173868/ENSG00000164188/ENSG00000183688	BMP2/DKK1/JAG1/AHSG/CEBPA/ISG15/CYR61/GJA1/CHRD/PTCH1/HDAC4/BMP6/IL6R/PHOSPHO1/RANBP3L/RFLNB	16	10	ENSG00000125845/ENSG00000107984/ENSG00000145192/ENSG00000245848/ENSG00000187608/ENSG00000142871/ENSG00000090539/ENSG00000153162/ENSG00000160712/ENSG00000164188	6	ENSG00000101384/ENSG00000152661/ENSG00000185920/ENSG00000068024/ENSG00000173868/ENSG00000183688				hsa00565	Ether lipid metabolism	4/231	38/5823	0.0621214	0.936121	ENSG00000111666/ENSG00000075651/ENSG00000138308/ENSG00000188257	CHPT1/PLD1/PLA2G12B/PLA2G2A	hsa:56994/hsa:5337/hsa:84647/hsa:5320	4	3	ENSG00000111666/ENSG00000138308/ENSG00000188257	1	ENSG00000075651
ENSG00000099860	GADD45B	9606.ENSP00000215631	ENSG00000120738	EGR1	9606.ENSP00000239938	418			BP	GO:0006700	C21-steroid hormone biosynthetic process	6/449	21/14209	3.48838e-05	0.00844804	ENSG00000050165/ENSG00000125845/ENSG00000010270/ENSG00000120738/ENSG00000153162/ENSG00000085662	DKK3/BMP2/STARD3NL/EGR1/BMP6/AKR1B1	6	4	ENSG00000050165/ENSG00000125845/ENSG00000153162/ENSG00000085662	2	ENSG00000010270/ENSG00000120738				hsa05217	Basal cell carcinoma	5/231	55/5823	0.0657001	0.936121	ENSG00000125845/ENSG00000185920/ENSG00000177283/ENSG00000141510/ENSG00000099860	BMP2/PTCH1/FZD8/TP53/GADD45B	hsa:650/hsa:5727/hsa:8325/hsa:7157/hsa:4616	5	1	ENSG00000125845	4	ENSG00000185920/ENSG00000177283/ENSG00000141510/ENSG00000099860
ENSG00000099860	GADD45B	9606.ENSP00000215631	ENSG00000141510	TP53	9606.ENSP00000269305	471			BP	GO:0008207	C21-steroid hormone metabolic process	7/449	31/14209	4.08749e-05	0.00934901	ENSG00000050165/ENSG00000125845/ENSG00000010270/ENSG00000081051/ENSG00000120738/ENSG00000153162/ENSG00000085662	DKK3/BMP2/STARD3NL/AFP/EGR1/BMP6/AKR1B1	7	4	ENSG00000050165/ENSG00000125845/ENSG00000153162/ENSG00000085662	3	ENSG00000010270/ENSG00000081051/ENSG00000120738				hsa05150	Staphylococcus aureus infection	3/231	24/5823	0.0675524	0.936121	ENSG00000171557/ENSG00000159403/ENSG00000125730	FGG/C1R/C3	hsa:2266/hsa:715/hsa:718	3	1	ENSG00000159403	2	ENSG00000171557/ENSG00000125730
ENSG00000099937	SERPIND1	9606.ENSP00000215727	ENSG00000003436	TFPI	9606.ENSP00000233156	658			BP	GO:0019216	regulation of lipid metabolic process	25/449	332/14209	5.5717e-05	0.012073	ENSG00000118137/ENSG00000050165/ENSG00000158874/ENSG00000110245/ENSG00000125845/ENSG00000148677/ENSG00000062282/ENSG00000105398/ENSG00000205423/ENSG00000142871/ENSG00000006831/ENSG00000198911/ENSG00000120738/ENSG00000163586/ENSG00000153162/ENSG00000012174/ENSG00000162409/ENSG00000130589/ENSG00000165029/ENSG00000125730/ENSG00000095637/ENSG00000110651/ENSG00000145335/ENSG00000196498/ENSG00000177565	APOA1/DKK3/APOA2/APOC3/BMP2/ANKRD1/DGAT2/SULT2A1/CNEP1R1/CYR61/ADIPOR2/SREBF2/EGR1/FABP1/BMP6/MBTPS2/PRKAA2/HELZ2/ABCA1/C3/SORBS1/CD81/SNCA/NCOR2/TBL1XR1	25	20	ENSG00000118137/ENSG00000050165/ENSG00000158874/ENSG00000110245/ENSG00000125845/ENSG00000148677/ENSG00000062282/ENSG00000105398/ENSG00000205423/ENSG00000142871/ENSG00000006831/ENSG00000163586/ENSG00000153162/ENSG00000012174/ENSG00000162409/ENSG00000130589/ENSG00000165029/ENSG00000110651/ENSG00000145335/ENSG00000177565	5	ENSG00000198911/ENSG00000120738/ENSG00000125730/ENSG00000095637/ENSG00000196498				hsa05162	Measles	7/231	95/5823	0.0821435	0.936121	ENSG00000117335/ENSG00000141510/ENSG00000118503/ENSG00000111331/ENSG00000163743/ENSG00000123595/ENSG00000115415	CD46/TP53/TNFAIP3/OAS3/RCHY1/RAB9A/STAT1	hsa:4179/hsa:7157/hsa:7128/hsa:4940/hsa:25898/hsa:9367/hsa:6772	7	5	ENSG00000117335/ENSG00000111331/ENSG00000163743/ENSG00000123595/ENSG00000115415	2	ENSG00000141510/ENSG00000118503
ENSG00000099937	SERPIND1	9606.ENSP00000215727	ENSG00000113889	KNG1	9606.ENSP00000265023	582			BP	GO:0051346	negative regulation of hydrolase activity	26/449	356/14209	6.61529e-05	0.0126872	ENSG00000118137/ENSG00000158874/ENSG00000126709/ENSG00000110245/ENSG00000113889/ENSG00000185745/ENSG00000170099/ENSG00000127831/ENSG00000126016/ENSG00000099937/ENSG00000145192/ENSG00000151655/ENSG00000140093/ENSG00000163586/ENSG00000197249/ENSG00000158769/ENSG00000188488/ENSG00000141510/ENSG00000003436/ENSG00000137764/ENSG00000152767/ENSG00000125730/ENSG00000145335/ENSG00000196422/ENSG00000134243…	APOA1/APOA2/IFI6/APOC3/KNG1/IFIT1/SERPINA6/VIL1/AMOT/SERPIND1/AHSG/ITIH2/SERPINA10/FABP1/SERPINA1/F11R/SERPINA5/TP53/TFPI/MAP2K5/FARP1/C3/SNCA/PPP1R26/SORT1/IPO5	26	21	ENSG00000118137/ENSG00000158874/ENSG00000126709/ENSG00000110245/ENSG00000113889/ENSG00000185745/ENSG00000170099/ENSG00000127831/ENSG00000126016/ENSG00000099937/ENSG00000145192/ENSG00000151655/ENSG00000140093/ENSG00000163586/ENSG00000197249/ENSG00000158769/ENSG00000188488/ENSG00000003436/ENSG00000137764/ENSG00000145335/ENSG00000134243	5	ENSG00000141510/ENSG00000152767/ENSG00000125730/ENSG00000196422/ENSG00000065150				hsa04350	TGF-beta signaling pathway	6/231	77/5823	0.0840331	0.936121	ENSG00000125845/ENSG00000090539/ENSG00000134363/ENSG00000153162/ENSG00000095739/ENSG00000163513	BMP2/CHRD/FST/BMP6/BAMBI/TGFBR2	hsa:650/hsa:8646/hsa:10468/hsa:654/hsa:25805/hsa:7048	6	5	ENSG00000125845/ENSG00000090539/ENSG00000153162/ENSG00000095739/ENSG00000163513	1	ENSG00000134363
ENSG00000099937	SERPIND1	9606.ENSP00000215727	ENSG00000148702	HABP2	9606.ENSP00000277903	641			BP	GO:0001523	retinoid metabolic process	10/449	71/14209	7.37999e-05	0.0126872	ENSG00000118137/ENSG00000158874/ENSG00000110245/ENSG00000115884/ENSG00000081479/ENSG00000142798/ENSG00000157193/ENSG00000062282/ENSG00000183098/ENSG00000118271	APOA1/APOA2/APOC3/SDC1/LRP2/HSPG2/LRP8/DGAT2/GPC6/TTR	10	8	ENSG00000118137/ENSG00000158874/ENSG00000110245/ENSG00000115884/ENSG00000081479/ENSG00000062282/ENSG00000183098/ENSG00000118271	2	ENSG00000142798/ENSG00000157193				hsa04540	Gap junction	6/231	77/5823	0.0840331	0.936121	ENSG00000152661/ENSG00000123416/ENSG00000123104/ENSG00000173175/ENSG00000137764/ENSG00000167553	GJA1/TUBA1B/ITPR2/ADCY5/MAP2K5/TUBA1C	hsa:2697/hsa:10376/hsa:3709/hsa:111/hsa:5607/hsa:84790	6	2	ENSG00000173175/ENSG00000137764	4	ENSG00000152661/ENSG00000123416/ENSG00000123104/ENSG00000167553
ENSG00000099937	SERPIND1	9606.ENSP00000215727	ENSG00000171564	FGB	9606.ENSP00000306099	603			BP	GO:0008202	steroid metabolic process	22/449	278/14209	7.4906e-05	0.0126872	ENSG00000118137/ENSG00000050165/ENSG00000158874/ENSG00000125845/ENSG00000170099/ENSG00000010270/ENSG00000081479/ENSG00000062282/ENSG00000166035/ENSG00000081051/ENSG00000105398/ENSG00000131482/ENSG00000245848/ENSG00000198911/ENSG00000120738/ENSG00000153162/ENSG00000198189/ENSG00000085662/ENSG00000012174/ENSG00000162409/ENSG00000165029/ENSG00000138109	APOA1/DKK3/APOA2/BMP2/SERPINA6/STARD3NL/LRP2/DGAT2/LIPC/AFP/SULT2A1/G6PC/CEBPA/SREBF2/EGR1/BMP6/HSD17B11/AKR1B1/MBTPS2/PRKAA2/ABCA1/CYP2C9	22	17	ENSG00000118137/ENSG00000050165/ENSG00000158874/ENSG00000125845/ENSG00000170099/ENSG00000081479/ENSG00000062282/ENSG00000166035/ENSG00000105398/ENSG00000245848/ENSG00000153162/ENSG00000198189/ENSG00000085662/ENSG00000012174/ENSG00000162409/ENSG00000165029/ENSG00000138109	5	ENSG00000010270/ENSG00000081051/ENSG00000131482/ENSG00000198911/ENSG00000120738				hsa00910	Nitrogen metabolism	2/231	13/5823	0.0917005	0.936121	ENSG00000021826/ENSG00000148672	CPS1/GLUD1	hsa:1373/hsa:2746	2	1	ENSG00000021826	1	ENSG00000148672
ENSG00000099937	SERPIND1	9606.ENSP00000215727	ENSG00000171560	FGA	9606.ENSP00000306361	499			BP	GO:0030449	regulation of complement activation	7/449	34/14209	7.70415e-05	0.0126872	ENSG00000120885/ENSG00000117335/ENSG00000021852/ENSG00000120054/ENSG00000159403/ENSG00000125730/ENSG00000110651	CLU/CD46/C8B/CPN1/C1R/C3/CD81	7	6	ENSG00000120885/ENSG00000117335/ENSG00000021852/ENSG00000120054/ENSG00000159403/ENSG00000110651	1	ENSG00000125730				hsa04330	Notch signaling pathway	4/231	44/5823	0.0953836	0.936121	ENSG00000128917/ENSG00000101384/ENSG00000196782/ENSG00000196498	DLL4/JAG1/MAML3/NCOR2	hsa:54567/hsa:182/hsa:55534/hsa:9612	4	1	ENSG00000128917	3	ENSG00000101384/ENSG00000196782/ENSG00000196498
ENSG00000099937	SERPIND1	9606.ENSP00000215727	ENSG00000171557	FGG	9606.ENSP00000336829	558			BP	GO:0046461	neutral lipid catabolic process	7/449	34/14209	7.70415e-05	0.0126872	ENSG00000118137/ENSG00000158874/ENSG00000110245/ENSG00000166035/ENSG00000021826/ENSG00000140526/ENSG00000163586	APOA1/APOA2/APOC3/LIPC/CPS1/ABHD2/FABP1	7	7	ENSG00000118137/ENSG00000158874/ENSG00000110245/ENSG00000166035/ENSG00000021826/ENSG00000140526/ENSG00000163586	0					hsa05014	Amyotrophic lateral sclerosis (ALS)	4/231	44/5823	0.0953836	0.936121	ENSG00000144566/ENSG00000161509/ENSG00000141510/ENSG00000120868	RAB5A/GRIN2C/TP53/APAF1	hsa:5868/hsa:2905/hsa:7157/hsa:317	4	2	ENSG00000144566/ENSG00000161509	2	ENSG00000141510/ENSG00000120868
ENSG00000099937	SERPIND1	9606.ENSP00000215727	ENSG00000198734	F5	9606.ENSP00000356771	704			BP	GO:0046464	acylglycerol catabolic process	7/449	34/14209	7.70415e-05	0.0126872	ENSG00000118137/ENSG00000158874/ENSG00000110245/ENSG00000166035/ENSG00000021826/ENSG00000140526/ENSG00000163586	APOA1/APOA2/APOC3/LIPC/CPS1/ABHD2/FABP1	7	7	ENSG00000118137/ENSG00000158874/ENSG00000110245/ENSG00000166035/ENSG00000021826/ENSG00000140526/ENSG00000163586	0					hsa00053	Ascorbate and aldarate metabolism	2/231	14/5823	0.104281	0.936121	ENSG00000156096/ENSG00000111275	UGT2B4/ALDH2	hsa:7363/hsa:217	2	2	ENSG00000156096/ENSG00000111275	0
ENSG00000099937	SERPIND1	9606.ENSP00000215727	ENSG00000126218	F10	9606.ENSP00000364709	616			BP	GO:0006641	triglyceride metabolic process	11/449	86/14209	8.02382e-05	0.0127054	ENSG00000118137/ENSG00000158874/ENSG00000110245/ENSG00000062282/ENSG00000166035/ENSG00000205423/ENSG00000131482/ENSG00000021826/ENSG00000163586/ENSG00000125730/ENSG00000177565	APOA1/APOA2/APOC3/DGAT2/LIPC/CNEP1R1/G6PC/CPS1/FABP1/C3/TBL1XR1	11	9	ENSG00000118137/ENSG00000158874/ENSG00000110245/ENSG00000062282/ENSG00000166035/ENSG00000205423/ENSG00000021826/ENSG00000163586/ENSG00000177565	2	ENSG00000131482/ENSG00000125730				hsa04912	GnRH signaling pathway	6/231	82/5823	0.105876	0.936121	ENSG00000135346/ENSG00000120738/ENSG00000123104/ENSG00000173175/ENSG00000075651/ENSG00000145349	CGA/EGR1/ITPR2/ADCY5/PLD1/CAMK2D	hsa:1081/hsa:1958/hsa:3709/hsa:111/hsa:5337/hsa:817	6	3	ENSG00000135346/ENSG00000173175/ENSG00000145349	3	ENSG00000120738/ENSG00000123104/ENSG00000075651
ENSG00000100314	CABP7	9606.ENSP00000216144	ENSG00000196730	DAPK1	9606.ENSP00000350785	421			BP	GO:0002920	regulation of humoral immune response	8/449	46/14209	8.47953e-05	0.0129297	ENSG00000120885/ENSG00000117335/ENSG00000110169/ENSG00000021852/ENSG00000120054/ENSG00000159403/ENSG00000125730/ENSG00000110651	CLU/CD46/HPX/C8B/CPN1/C1R/C3/CD81	8	7	ENSG00000120885/ENSG00000117335/ENSG00000110169/ENSG00000021852/ENSG00000120054/ENSG00000159403/ENSG00000110651	1	ENSG00000125730				hsa03320	PPAR signaling pathway	5/231	64/5823	0.108868	0.936121	ENSG00000118137/ENSG00000158874/ENSG00000110245/ENSG00000163586/ENSG00000095637	APOA1/APOA2/APOC3/FABP1/SORBS1	hsa:335/hsa:336/hsa:345/hsa:2168/hsa:10580	5	4	ENSG00000118137/ENSG00000158874/ENSG00000110245/ENSG00000163586	1	ENSG00000095637
ENSG00000100442	FKBP3	9606.ENSP00000216330	ENSG00000141510	TP53	9606.ENSP00000269305	604			BP	GO:0006639	acylglycerol metabolic process	12/449	102/14209	8.79974e-05	0.0129388	ENSG00000118137/ENSG00000158874/ENSG00000110245/ENSG00000062282/ENSG00000166035/ENSG00000205423/ENSG00000131482/ENSG00000021826/ENSG00000140526/ENSG00000163586/ENSG00000125730/ENSG00000177565	APOA1/APOA2/APOC3/DGAT2/LIPC/CNEP1R1/G6PC/CPS1/ABHD2/FABP1/C3/TBL1XR1	12	10	ENSG00000118137/ENSG00000158874/ENSG00000110245/ENSG00000062282/ENSG00000166035/ENSG00000205423/ENSG00000021826/ENSG00000140526/ENSG00000163586/ENSG00000177565	2	ENSG00000131482/ENSG00000125730				hsa00330	Arginine and proline metabolism	4/231	47/5823	0.114594	0.936121	ENSG00000171766/ENSG00000122884/ENSG00000111275/ENSG00000065154	GATM/P4HA1/ALDH2/OAT	hsa:2628/hsa:5033/hsa:217/hsa:4942	4	3	ENSG00000171766/ENSG00000111275/ENSG00000065154	1	ENSG00000122884
ENSG00000100442	FKBP3	9606.ENSP00000216330	ENSG00000169627	BOLA2B	9606.ENSP00000306752	817			BP	GO:2000257	regulation of protein activation cascade	7/449	35/14209	9.37086e-05	0.0133034	ENSG00000120885/ENSG00000117335/ENSG00000021852/ENSG00000120054/ENSG00000159403/ENSG00000125730/ENSG00000110651	CLU/CD46/C8B/CPN1/C1R/C3/CD81	7	6	ENSG00000120885/ENSG00000117335/ENSG00000021852/ENSG00000120054/ENSG00000159403/ENSG00000110651	1	ENSG00000125730				hsa00480	Glutathione metabolism	4/231	47/5823	0.114594	0.936121	ENSG00000084207/ENSG00000211445/ENSG00000148834/ENSG00000166825	GSTP1/GPX3/GSTO1/ANPEP	hsa:2950/hsa:2878/hsa:9446/hsa:290	4	2	ENSG00000211445/ENSG00000148834	2	ENSG00000084207/ENSG00000166825
ENSG00000100442	FKBP3	9606.ENSP00000216330	ENSG00000253729	PRKDC	9606.ENSP00000313420	811			BP	GO:0046890	regulation of lipid biosynthetic process	15/449	155/14209	0.000117723	0.0161555	ENSG00000118137/ENSG00000050165/ENSG00000110245/ENSG00000125845/ENSG00000062282/ENSG00000205423/ENSG00000142871/ENSG00000006831/ENSG00000198911/ENSG00000120738/ENSG00000153162/ENSG00000012174/ENSG00000162409/ENSG00000125730/ENSG00000095637	APOA1/DKK3/APOC3/BMP2/DGAT2/CNEP1R1/CYR61/ADIPOR2/SREBF2/EGR1/BMP6/MBTPS2/PRKAA2/C3/SORBS1	15	11	ENSG00000118137/ENSG00000050165/ENSG00000110245/ENSG00000125845/ENSG00000062282/ENSG00000205423/ENSG00000142871/ENSG00000006831/ENSG00000153162/ENSG00000012174/ENSG00000162409	4	ENSG00000198911/ENSG00000120738/ENSG00000125730/ENSG00000095637				hsa05134	Legionellosis	4/231	47/5823	0.114594	0.936121	ENSG00000077150/ENSG00000163739/ENSG00000120868/ENSG00000125730	NFKB2/CXCL1/APAF1/C3	hsa:4791/hsa:2919/hsa:317/hsa:718	4	0		4	ENSG00000077150/ENSG00000163739/ENSG00000120868/ENSG00000125730
ENSG00000100442	FKBP3	9606.ENSP00000216330	ENSG00000118515	SGK1	9606.ENSP00000356832	432			BP	GO:0006721	terpenoid metabolic process	11/449	90/14209	0.000121851	0.0161826	ENSG00000118137/ENSG00000158874/ENSG00000110245/ENSG00000115884/ENSG00000081479/ENSG00000142798/ENSG00000157193/ENSG00000062282/ENSG00000183098/ENSG00000118271/ENSG00000138109	APOA1/APOA2/APOC3/SDC1/LRP2/HSPG2/LRP8/DGAT2/GPC6/TTR/CYP2C9	11	9	ENSG00000118137/ENSG00000158874/ENSG00000110245/ENSG00000115884/ENSG00000081479/ENSG00000062282/ENSG00000183098/ENSG00000118271/ENSG00000138109	2	ENSG00000142798/ENSG00000157193				hsa04210	Apoptosis	8/231	124/5823	0.118479	0.936121	ENSG00000141510/ENSG00000123416/ENSG00000153094/ENSG00000123104/ENSG00000099860/ENSG00000120868/ENSG00000167553/ENSG00000117984	TP53/TUBA1B/BCL2L11/ITPR2/GADD45B/APAF1/TUBA1C/CTSD	hsa:7157/hsa:10376/hsa:10018/hsa:3709/hsa:4616/hsa:317/hsa:84790/hsa:1509	8	2	ENSG00000153094/ENSG00000117984	6	ENSG00000141510/ENSG00000123416/ENSG00000123104/ENSG00000099860/ENSG00000120868/ENSG00000167553
ENSG00000100442	FKBP3	9606.ENSP00000216330	ENSG00000111057	KRT18	9606.ENSP00000373487	524			BP	GO:0061041	regulation of wound healing	12/449	106/14209	0.000127936	0.0162198	ENSG00000171560/ENSG00000113889/ENSG00000131187/ENSG00000171557/ENSG00000127831/ENSG00000152661/ENSG00000144824/ENSG00000118503/ENSG00000003436/ENSG00000171564/ENSG00000154127/ENSG00000163513	FGA/KNG1/F12/FGG/VIL1/GJA1/PHLDB2/TNFAIP3/TFPI/FGB/UBASH3B/TGFBR2	12	6	ENSG00000113889/ENSG00000131187/ENSG00000127831/ENSG00000144824/ENSG00000003436/ENSG00000163513	6	ENSG00000171560/ENSG00000171557/ENSG00000152661/ENSG00000118503/ENSG00000171564/ENSG00000154127				hsa01524	Platinum drug resistance	5/231	66/5823	0.119974	0.936121	ENSG00000084207/ENSG00000123191/ENSG00000141510/ENSG00000120868/ENSG00000148834	GSTP1/ATP7B/TP53/APAF1/GSTO1	hsa:2950/hsa:540/hsa:7157/hsa:317/hsa:9446	5	2	ENSG00000123191/ENSG00000148834	3	ENSG00000084207/ENSG00000141510/ENSG00000120868
ENSG00000273841	TAF9	9606.ENSP00000217893	ENSG00000141510	TP53	9606.ENSP00000269305	980			BP	GO:0061045	negative regulation of wound healing	9/449	62/14209	0.000132948	0.0162198	ENSG00000171560/ENSG00000113889/ENSG00000131187/ENSG00000171557/ENSG00000152661/ENSG00000144824/ENSG00000003436/ENSG00000171564/ENSG00000154127	FGA/KNG1/F12/FGG/GJA1/PHLDB2/TFPI/FGB/UBASH3B	9	4	ENSG00000113889/ENSG00000131187/ENSG00000144824/ENSG00000003436	5	ENSG00000171560/ENSG00000171557/ENSG00000152661/ENSG00000171564/ENSG00000154127				hsa00564	Glycerophospholipid metabolism	6/231	85/5823	0.120267	0.936121	ENSG00000111666/ENSG00000173868/ENSG00000075651/ENSG00000164089/ENSG00000138308/ENSG00000188257	CHPT1/PHOSPHO1/PLD1/ETNPPL/PLA2G12B/PLA2G2A	hsa:56994/hsa:162466/hsa:5337/hsa:64850/hsa:84647/hsa:5320	6	4	ENSG00000111666/ENSG00000164089/ENSG00000138308/ENSG00000188257	2	ENSG00000173868/ENSG00000075651
ENSG00000273841	TAF9	9606.ENSP00000217893	ENSG00000163872	YEATS2	9606.ENSP00000306983	702			BP	GO:0071827	plasma lipoprotein particle organization	7/449	37/14209	0.000135853	0.0162198	ENSG00000118137/ENSG00000158874/ENSG00000110245/ENSG00000138823/ENSG00000166035/ENSG00000165029/ENSG00000188257	APOA1/APOA2/APOC3/MTTP/LIPC/ABCA1/PLA2G2A	7	7	ENSG00000118137/ENSG00000158874/ENSG00000110245/ENSG00000138823/ENSG00000166035/ENSG00000165029/ENSG00000188257	0					hsa00561	Glycerolipid metabolism	4/231	48/5823	0.121349	0.936121	ENSG00000062282/ENSG00000166035/ENSG00000111275/ENSG00000085662	DGAT2/LIPC/ALDH2/AKR1B1	hsa:84649/hsa:3990/hsa:217/hsa:231	4	4	ENSG00000062282/ENSG00000166035/ENSG00000111275/ENSG00000085662	0
ENSG00000273841	TAF9	9606.ENSP00000217893	ENSG00000253729	PRKDC	9606.ENSP00000313420	420			BP	GO:0042445	hormone metabolic process	16/449	175/14209	0.00013789	0.0162198	ENSG00000118137/ENSG00000135346/ENSG00000050165/ENSG00000125845/ENSG00000105707/ENSG00000170099/ENSG00000010270/ENSG00000062282/ENSG00000081051/ENSG00000120738/ENSG00000086619/ENSG00000153162/ENSG00000198189/ENSG00000118271/ENSG00000085662/ENSG00000120054	APOA1/CGA/DKK3/BMP2/HPN/SERPINA6/STARD3NL/DGAT2/AFP/EGR1/ERO1B/BMP6/HSD17B11/TTR/AKR1B1/CPN1	16	13	ENSG00000118137/ENSG00000135346/ENSG00000050165/ENSG00000125845/ENSG00000105707/ENSG00000170099/ENSG00000062282/ENSG00000086619/ENSG00000153162/ENSG00000198189/ENSG00000118271/ENSG00000085662/ENSG00000120054	3	ENSG00000010270/ENSG00000081051/ENSG00000120738				hsa00982	Drug metabolism - cytochrome P450	4/231	48/5823	0.121349	0.936121	ENSG00000084207/ENSG00000156096/ENSG00000148834/ENSG00000138109	GSTP1/UGT2B4/GSTO1/CYP2C9	hsa:2950/hsa:7363/hsa:9446/hsa:1559	4	3	ENSG00000156096/ENSG00000148834/ENSG00000138109	1	ENSG00000084207
ENSG00000273841	TAF9	9606.ENSP00000217893	ENSG00000197780	TAF13	9606.ENSP00000355051	999			BP	GO:0015711	organic anion transport	27/449	395/14209	0.000146005	0.0166973	ENSG00000118137/ENSG00000117528/ENSG00000092068/ENSG00000158874/ENSG00000110245/ENSG00000138823/ENSG00000182902/ENSG00000081479/ENSG00000111897/ENSG00000111181/ENSG00000214530/ENSG00000152661/ENSG00000163586/ENSG00000168385/ENSG00000139514/ENSG00000162409/ENSG00000119899/ENSG00000102743/ENSG00000165029/ENSG00000033867/ENSG00000145335/ENSG00000092096/ENSG00000220205/ENSG00000138308/ENSG00000188338…	APOA1/ABCD3/SLC7A8/APOA2/APOC3/MTTP/SLC25A18/LRP2/SERINC1/SLC6A12/STARD10/GJA1/FABP1/SEPT2/SLC7A1/PRKAA2/SLC17A5/SLC25A15/ABCA1/SLC4A7/SNCA/SLC22A17/VAMP2/PLA2G12B/SLC38A3/PLA2G2A/SLC2A2	27	23	ENSG00000118137/ENSG00000117528/ENSG00000092068/ENSG00000158874/ENSG00000110245/ENSG00000138823/ENSG00000182902/ENSG00000081479/ENSG00000111897/ENSG00000111181/ENSG00000214530/ENSG00000163586/ENSG00000168385/ENSG00000162409/ENSG00000119899/ENSG00000165029/ENSG00000145335/ENSG00000092096/ENSG00000220205/ENSG00000138308/ENSG00000188338/ENSG00000188257/ENSG00000163581	4	ENSG00000152661/ENSG00000139514/ENSG00000102743/ENSG00000033867				hsa05212	Pancreatic cancer	5/231	71/5823	0.149923	0.948336	ENSG00000141510/ENSG00000075651/ENSG00000099860/ENSG00000163513/ENSG00000115415	TP53/PLD1/GADD45B/TGFBR2/STAT1	hsa:7157/hsa:5337/hsa:4616/hsa:7048/hsa:6772	5	2	ENSG00000163513/ENSG00000115415	3	ENSG00000141510/ENSG00000075651/ENSG00000099860
ENSG00000101843	PSMD10	9606.ENSP00000217958	ENSG00000141510	TP53	9606.ENSP00000269305	773			BP	GO:0016101	diterpenoid metabolic process	10/449	78/14209	0.000165188	0.0183805	ENSG00000118137/ENSG00000158874/ENSG00000110245/ENSG00000115884/ENSG00000081479/ENSG00000142798/ENSG00000157193/ENSG00000062282/ENSG00000183098/ENSG00000118271	APOA1/APOA2/APOC3/SDC1/LRP2/HSPG2/LRP8/DGAT2/GPC6/TTR	10	8	ENSG00000118137/ENSG00000158874/ENSG00000110245/ENSG00000115884/ENSG00000081479/ENSG00000062282/ENSG00000183098/ENSG00000118271	2	ENSG00000142798/ENSG00000157193				hsa04913	Ovarian steroidogenesis	3/231	34/5823	0.1506	0.948336	ENSG00000135346/ENSG00000153162/ENSG00000173175	CGA/BMP6/ADCY5	hsa:1081/hsa:654/hsa:111	3	3	ENSG00000135346/ENSG00000153162/ENSG00000173175	0
ENSG00000101843	PSMD10	9606.ENSP00000217958	ENSG00000153107	ANAPC1	9606.ENSP00000339109	900			BP	GO:0034378	chylomicron assembly	4/449	10/14209	0.000177562	0.0192374	ENSG00000118137/ENSG00000158874/ENSG00000110245/ENSG00000138823	APOA1/APOA2/APOC3/MTTP	4	4	ENSG00000118137/ENSG00000158874/ENSG00000110245/ENSG00000138823	0					hsa00592	alpha-Linolenic acid metabolism	2/231	18/5823	0.158418	0.948336	ENSG00000138308/ENSG00000188257	PLA2G12B/PLA2G2A	hsa:84647/hsa:5320	2	2	ENSG00000138308/ENSG00000188257	0
ENSG00000101843	PSMD10	9606.ENSP00000217958	ENSG00000130589	HELZ2	9606.ENSP00000417401	460			BP	GO:0009084	glutamine family amino acid biosynthetic process	5/449	18/14209	0.000187728	0.0192989	ENSG00000021826/ENSG00000148672/ENSG00000065154/ENSG00000130707/ENSG00000084774	CPS1/GLUD1/OAT/ASS1/CAD	5	2	ENSG00000021826/ENSG00000065154	3	ENSG00000148672/ENSG00000130707/ENSG00000084774				hsa02010	ABC transporters	3/231	37/5823	0.179911	0.948336	ENSG00000117528/ENSG00000165029/ENSG00000167972	ABCD3/ABCA1/ABCA3	hsa:5825/hsa:19/hsa:21	3	3	ENSG00000117528/ENSG00000165029/ENSG00000167972	0
ENSG00000104325	DECR1	9606.ENSP00000220764	ENSG00000186529	CYP4F3	9606.ENSP00000221307	500			BP	GO:0032461	positive regulation of protein oligomerization	5/449	18/14209	0.000187728	0.0192989	ENSG00000120885/ENSG00000104081/ENSG00000141510/ENSG00000153094/ENSG00000186854	CLU/BMF/TP53/BCL2L11/TRABD2A	5	3	ENSG00000120885/ENSG00000104081/ENSG00000153094	2	ENSG00000141510/ENSG00000186854				hsa04068	FoxO signaling pathway	7/231	117/5823	0.181829	0.948336	ENSG00000131482/ENSG00000135439/ENSG00000153094/ENSG00000162409/ENSG00000118515/ENSG00000099860/ENSG00000163513	G6PC/AGAP2/BCL2L11/PRKAA2/SGK1/GADD45B/TGFBR2	hsa:2538/hsa:116986/hsa:10018/hsa:5563/hsa:6446/hsa:4616/hsa:7048	7	5	ENSG00000135439/ENSG00000153094/ENSG00000162409/ENSG00000118515/ENSG00000163513	2	ENSG00000131482/ENSG00000099860
ENSG00000104325	DECR1	9606.ENSP00000220764	ENSG00000120738	EGR1	9606.ENSP00000239938	471			BP	GO:0071825	protein-lipid complex subunit organization	7/449	39/14209	0.000192192	0.0192989	ENSG00000118137/ENSG00000158874/ENSG00000110245/ENSG00000138823/ENSG00000166035/ENSG00000165029/ENSG00000188257	APOA1/APOA2/APOC3/MTTP/LIPC/ABCA1/PLA2G2A	7	7	ENSG00000118137/ENSG00000158874/ENSG00000110245/ENSG00000138823/ENSG00000166035/ENSG00000165029/ENSG00000188257	0					hsa04724	Glutamatergic synapse	6/231	97/5823	0.186522	0.948336	ENSG00000161509/ENSG00000123104/ENSG00000173175/ENSG00000075651/ENSG00000114450/ENSG00000188338	GRIN2C/ITPR2/ADCY5/PLD1/GNB4/SLC38A3	hsa:2905/hsa:3709/hsa:111/hsa:5337/hsa:59345/hsa:10991	6	3	ENSG00000161509/ENSG00000173175/ENSG00000188338	3	ENSG00000123104/ENSG00000075651/ENSG00000114450
ENSG00000104325	DECR1	9606.ENSP00000220764	ENSG00000125730	C3	9606.ENSP00000245907	414			BP	GO:0045667	regulation of osteoblast differentiation	11/449	95/14209	0.000198546	0.0194324	ENSG00000125845/ENSG00000101384/ENSG00000245848/ENSG00000142871/ENSG00000152661/ENSG00000090539/ENSG00000185920/ENSG00000068024/ENSG00000153162/ENSG00000160712/ENSG00000164188	BMP2/JAG1/CEBPA/CYR61/GJA1/CHRD/PTCH1/HDAC4/BMP6/IL6R/RANBP3L	11	7	ENSG00000125845/ENSG00000245848/ENSG00000142871/ENSG00000090539/ENSG00000153162/ENSG00000160712/ENSG00000164188	4	ENSG00000101384/ENSG00000152661/ENSG00000185920/ENSG00000068024				hsa00040	Pentose and glucuronate interconversions	2/231	20/5823	0.187106	0.948336	ENSG00000156096/ENSG00000085662	UGT2B4/AKR1B1	hsa:7363/hsa:231	2	2	ENSG00000156096/ENSG00000085662	0
ENSG00000104325	DECR1	9606.ENSP00000220764	ENSG00000135318	NT5E	9606.ENSP00000257770	418			BP	GO:1903034	regulation of response to wounding	13/449	128/14209	0.000205064	0.0194324	ENSG00000171560/ENSG00000113889/ENSG00000131187/ENSG00000171557/ENSG00000127831/ENSG00000152661/ENSG00000144824/ENSG00000118503/ENSG00000003436/ENSG00000171564/ENSG00000154127/ENSG00000163513/ENSG00000102572	FGA/KNG1/F12/FGG/VIL1/GJA1/PHLDB2/TNFAIP3/TFPI/FGB/UBASH3B/TGFBR2/STK24	13	6	ENSG00000113889/ENSG00000131187/ENSG00000127831/ENSG00000144824/ENSG00000003436/ENSG00000163513	7	ENSG00000171560/ENSG00000171557/ENSG00000152661/ENSG00000118503/ENSG00000171564/ENSG00000154127/ENSG00000102572				hsa00010	Glycolysis / Gluconeogenesis	4/231	57/5823	0.188968	0.948336	ENSG00000131482/ENSG00000107789/ENSG00000111275/ENSG00000159322	G6PC/MINPP1/ALDH2/ADPGK	hsa:2538/hsa:9562/hsa:217/hsa:83440	4	3	ENSG00000107789/ENSG00000111275/ENSG00000159322	1	ENSG00000131482
ENSG00000104325	DECR1	9606.ENSP00000220764	ENSG00000138109	CYP2C9	9606.ENSP00000260682	777			BP	GO:0030198	extracellular matrix organization	21/449	278/14209	0.000207681	0.0194324	ENSG00000091136/ENSG00000171560/ENSG00000120708/ENSG00000105707/ENSG00000171557/ENSG00000142798/ENSG00000122884/ENSG00000077150/ENSG00000116962/ENSG00000142871/ENSG00000086619/ENSG00000144824/ENSG00000158769/ENSG00000196776/ENSG00000118271/ENSG00000130714/ENSG00000159753/ENSG00000171564/ENSG00000123131/ENSG00000080573/ENSG00000204262	LAMB1/FGA/TGFBI/HPN/FGG/HSPG2/P4HA1/NFKB2/NID1/CYR61/ERO1B/PHLDB2/F11R/CD47/TTR/POMT1/CARMIL2/FGB/PRDX4/COL5A3/COL5A2	21	13	ENSG00000091136/ENSG00000120708/ENSG00000105707/ENSG00000142871/ENSG00000086619/ENSG00000144824/ENSG00000158769/ENSG00000196776/ENSG00000118271/ENSG00000130714/ENSG00000159753/ENSG00000123131/ENSG00000204262	8	ENSG00000171560/ENSG00000171557/ENSG00000142798/ENSG00000122884/ENSG00000077150/ENSG00000116962/ENSG00000171564/ENSG00000080573				hsa04371	Apelin signaling pathway	7/231	120/5823	0.198298	0.948336	ENSG00000101384/ENSG00000120738/ENSG00000068024/ENSG00000123104/ENSG00000173175/ENSG00000162409/ENSG00000114450	JAG1/EGR1/HDAC4/ITPR2/ADCY5/PRKAA2/GNB4	hsa:182/hsa:1958/hsa:9759/hsa:3709/hsa:111/hsa:5563/hsa:59345	7	2	ENSG00000173175/ENSG00000162409	5	ENSG00000101384/ENSG00000120738/ENSG00000068024/ENSG00000123104/ENSG00000114450
ENSG00000104325	DECR1	9606.ENSP00000220764	ENSG00000111275	ALDH2	9606.ENSP00000261733	548			BP	GO:0006525	arginine metabolic process	5/449	19/14209	0.0002482	0.0227076	ENSG00000021826/ENSG00000065154/ENSG00000130707/ENSG00000084774/ENSG00000103876	CPS1/OAT/ASS1/CAD/FAH	5	2	ENSG00000021826/ENSG00000065154	3	ENSG00000130707/ENSG00000084774/ENSG00000103876				hsa00514	Other types of O-glycan biosynthesis	2/231	21/5823	0.20171	0.948336	ENSG00000130714/ENSG00000151233	POMT1/GXYLT1	hsa:10585/hsa:283464	2	2	ENSG00000130714/ENSG00000151233	0
ENSG00000104325	DECR1	9606.ENSP00000220764	ENSG00000113889	KNG1	9606.ENSP00000265023	700			BP	GO:0034372	very-low-density lipoprotein particle remodeling	4/449	11/14209	0.000272076	0.0241423	ENSG00000118137/ENSG00000158874/ENSG00000110245/ENSG00000166035	APOA1/APOA2/APOC3/LIPC	4	4	ENSG00000118137/ENSG00000158874/ENSG00000110245/ENSG00000166035	0					hsa04964	Proximal tubule bicarbonate reclamation	2/231	21/5823	0.20171	0.948336	ENSG00000148672/ENSG00000188338	GLUD1/SLC38A3	hsa:2746/hsa:10991	2	1	ENSG00000188338	1	ENSG00000148672
ENSG00000104325	DECR1	9606.ENSP00000220764	ENSG00000110169	HPX	9606.ENSP00000265983	472			BP	GO:0016485	protein processing	18/449	224/14209	0.00027561	0.0241423	ENSG00000135346/ENSG00000171560/ENSG00000120885/ENSG00000140612/ENSG00000105707/ENSG00000131187/ENSG00000171557/ENSG00000117335/ENSG00000126218/ENSG00000021852/ENSG00000185920/ENSG00000086619/ENSG00000116209/ENSG00000120054/ENSG00000159403/ENSG00000125730/ENSG00000171564/ENSG00000110651	CGA/FGA/CLU/SEC11A/HPN/F12/FGG/CD46/F10/C8B/PTCH1/ERO1B/TMEM59/CPN1/C1R/C3/FGB/CD81	18	13	ENSG00000135346/ENSG00000120885/ENSG00000140612/ENSG00000105707/ENSG00000131187/ENSG00000117335/ENSG00000126218/ENSG00000021852/ENSG00000086619/ENSG00000116209/ENSG00000120054/ENSG00000159403/ENSG00000110651	5	ENSG00000171560/ENSG00000171557/ENSG00000185920/ENSG00000125730/ENSG00000171564				hsa05418	Fluid shear stress and atherosclerosis	7/231	122/5823	0.209594	0.948336	ENSG00000115884/ENSG00000084207/ENSG00000141510/ENSG00000162409/ENSG00000137764/ENSG00000130707/ENSG00000148834	SDC1/GSTP1/TP53/PRKAA2/MAP2K5/ASS1/GSTO1	hsa:6382/hsa:2950/hsa:7157/hsa:5563/hsa:5607/hsa:445/hsa:9446	7	4	ENSG00000115884/ENSG00000162409/ENSG00000137764/ENSG00000148834	3	ENSG00000084207/ENSG00000141510/ENSG00000130707
ENSG00000104325	DECR1	9606.ENSP00000220764	ENSG00000141510	TP53	9606.ENSP00000269305	643			BP	GO:0051604	protein maturation	21/449	286/14209	0.000305425	0.0261966	ENSG00000135346/ENSG00000171560/ENSG00000120885/ENSG00000140612/ENSG00000105707/ENSG00000131187/ENSG00000171557/ENSG00000117335/ENSG00000126218/ENSG00000021852/ENSG00000185920/ENSG00000086619/ENSG00000116209/ENSG00000135070/ENSG00000120054/ENSG00000159403/ENSG00000125730/ENSG00000171564/ENSG00000123131/ENSG00000110651/ENSG00000169627	CGA/FGA/CLU/SEC11A/HPN/F12/FGG/CD46/F10/C8B/PTCH1/ERO1B/TMEM59/ISCA1/CPN1/C1R/C3/FGB/PRDX4/CD81/BOLA2B	21	14	ENSG00000135346/ENSG00000120885/ENSG00000140612/ENSG00000105707/ENSG00000131187/ENSG00000117335/ENSG00000126218/ENSG00000021852/ENSG00000086619/ENSG00000116209/ENSG00000120054/ENSG00000159403/ENSG00000123131/ENSG00000110651	7	ENSG00000171560/ENSG00000171557/ENSG00000185920/ENSG00000135070/ENSG00000125730/ENSG00000171564/ENSG00000169627				hsa04976	Bile secretion	4/231	60/5823	0.213761	0.948336	ENSG00000105398/ENSG00000143819/ENSG00000156096/ENSG00000173175	SULT2A1/EPHX1/UGT2B4/ADCY5	hsa:6822/hsa:2052/hsa:7363/hsa:111	4	4	ENSG00000105398/ENSG00000143819/ENSG00000156096/ENSG00000173175	0
ENSG00000104325	DECR1	9606.ENSP00000220764	ENSG00000148672	GLUD1	9606.ENSP00000277865	510			BP	GO:0034114	regulation of heterotypic cell-cell adhesion	5/449	20/14209	0.000322401	0.0270883	ENSG00000118137/ENSG00000171560/ENSG00000171557/ENSG00000137764/ENSG00000171564	APOA1/FGA/FGG/MAP2K5/FGB	5	2	ENSG00000118137/ENSG00000137764	3	ENSG00000171560/ENSG00000171557/ENSG00000171564				hsa00534	Glycosaminoglycan biosynthesis - heparan sulfate / heparin	2/231	22/5823	0.216438	0.948336	ENSG00000171004/ENSG00000149541	HS6ST2/B3GAT3	hsa:90161/hsa:26229	2	2	ENSG00000171004/ENSG00000149541	0
ENSG00000104325	DECR1	9606.ENSP00000220764	ENSG00000085662	AKR1B1	9606.ENSP00000285930	669			BP	GO:0006956	complement activation	7/449	43/14209	0.000361123	0.0286768	ENSG00000120885/ENSG00000117335/ENSG00000021852/ENSG00000120054/ENSG00000159403/ENSG00000125730/ENSG00000110651	CLU/CD46/C8B/CPN1/C1R/C3/CD81	7	6	ENSG00000120885/ENSG00000117335/ENSG00000021852/ENSG00000120054/ENSG00000159403/ENSG00000110651	1	ENSG00000125730				hsa00601	Glycosphingolipid biosynthesis - lacto and neolacto series	2/231	23/5823	0.231258	0.948336	ENSG00000110080/ENSG00000064225	ST3GAL4/ST3GAL6	hsa:6484/hsa:10402	2	1	ENSG00000064225	1	ENSG00000110080
ENSG00000104325	DECR1	9606.ENSP00000220764	ENSG00000173706	HEG1	9606.ENSP00000311502	513			BP	GO:0050892	intestinal absorption	6/449	31/14209	0.000362014	0.0286768	ENSG00000118137/ENSG00000158874/ENSG00000127831/ENSG00000163586/ENSG00000158769/ENSG00000163581	APOA1/APOA2/VIL1/FABP1/F11R/SLC2A2	6	6	ENSG00000118137/ENSG00000158874/ENSG00000127831/ENSG00000163586/ENSG00000158769/ENSG00000163581	0					hsa04923	Regulation of lipolysis in adipocytes	3/231	42/5823	0.231674	0.948336	ENSG00000135346/ENSG00000173175/ENSG00000050628	CGA/ADCY5/PTGER3	hsa:1081/hsa:111/hsa:5733	3	3	ENSG00000135346/ENSG00000173175/ENSG00000050628	0
ENSG00000104325	DECR1	9606.ENSP00000220764	ENSG00000163581	SLC2A2	9606.ENSP00000323568	400			BP	GO:0070613	regulation of protein processing	10/449	86/14209	0.000371377	0.0286768	ENSG00000120885/ENSG00000105707/ENSG00000131187/ENSG00000117335/ENSG00000021852/ENSG00000116209/ENSG00000120054/ENSG00000159403/ENSG00000125730/ENSG00000110651	CLU/HPN/F12/CD46/C8B/TMEM59/CPN1/C1R/C3/CD81	10	9	ENSG00000120885/ENSG00000105707/ENSG00000131187/ENSG00000117335/ENSG00000021852/ENSG00000116209/ENSG00000120054/ENSG00000159403/ENSG00000110651	1	ENSG00000125730				hsa04060	Cytokine-cytokine receptor interaction	9/231	170/5823	0.232511	0.948336	ENSG00000125845/ENSG00000163739/ENSG00000130513/ENSG00000125726/ENSG00000153162/ENSG00000107562/ENSG00000160712/ENSG00000125657/ENSG00000163513	BMP2/CXCL1/GDF15/CD70/BMP6/CXCL12/IL6R/TNFSF9/TGFBR2	hsa:650/hsa:2919/hsa:9518/hsa:970/hsa:654/hsa:6387/hsa:3570/hsa:8744/hsa:7048	9	6	ENSG00000125845/ENSG00000125726/ENSG00000153162/ENSG00000160712/ENSG00000125657/ENSG00000163513	3	ENSG00000163739/ENSG00000130513/ENSG00000107562
ENSG00000104325	DECR1	9606.ENSP00000220764	ENSG00000198189	HSD17B11	9606.ENSP00000351035	474			BP	GO:0010817	regulation of hormone levels	27/449	419/14209	0.000375734	0.0286768	ENSG00000118137/ENSG00000135346/ENSG00000050165/ENSG00000171560/ENSG00000125845/ENSG00000105707/ENSG00000171557/ENSG00000170099/ENSG00000010270/ENSG00000062282/ENSG00000081051/ENSG00000275410/ENSG00000152661/ENSG00000120738/ENSG00000086619/ENSG00000153162/ENSG00000198189/ENSG00000118271/ENSG00000011347/ENSG00000085662/ENSG00000148672/ENSG00000120054/ENSG00000123104/ENSG00000173175/ENSG00000171564…	APOA1/CGA/DKK3/FGA/BMP2/HPN/FGG/SERPINA6/STARD3NL/DGAT2/AFP/HNF1B/GJA1/EGR1/ERO1B/BMP6/HSD17B11/TTR/SYT7/AKR1B1/GLUD1/CPN1/ITPR2/ADCY5/FGB/SERP1/SLC2A2	27	17	ENSG00000118137/ENSG00000135346/ENSG00000050165/ENSG00000125845/ENSG00000105707/ENSG00000170099/ENSG00000062282/ENSG00000086619/ENSG00000153162/ENSG00000198189/ENSG00000118271/ENSG00000011347/ENSG00000085662/ENSG00000120054/ENSG00000173175/ENSG00000120742/ENSG00000163581	10	ENSG00000171560/ENSG00000171557/ENSG00000010270/ENSG00000081051/ENSG00000275410/ENSG00000152661/ENSG00000120738/ENSG00000148672/ENSG00000123104/ENSG00000171564				hsa04974	Protein digestion and absorption	4/231	63/5823	0.239395	0.948336	ENSG00000092068/ENSG00000088386/ENSG00000080573/ENSG00000204262	SLC7A8/SLC15A1/COL5A3/COL5A2	hsa:23428/hsa:6564/hsa:50509/hsa:1290	4	2	ENSG00000092068/ENSG00000204262	2	ENSG00000088386/ENSG00000080573
ENSG00000104325	DECR1	9606.ENSP00000220764	ENSG00000115415	STAT1	9606.ENSP00000354394	450			BP	GO:0010566	regulation of ketone biosynthetic process	4/449	12/14209	0.00039796	0.0286768	ENSG00000050165/ENSG00000125845/ENSG00000120738/ENSG00000153162	DKK3/BMP2/EGR1/BMP6	4	3	ENSG00000050165/ENSG00000125845/ENSG00000153162	1	ENSG00000120738				hsa00052	Galactose metabolism	2/231	24/5823	0.246141	0.948336	ENSG00000131482/ENSG00000085662	G6PC/AKR1B1	hsa:2538/hsa:231	2	1	ENSG00000085662	1	ENSG00000131482
ENSG00000104325	DECR1	9606.ENSP00000220764	ENSG00000123131	PRDX4	9606.ENSP00000368646	418			BP	GO:0018158	protein oxidation	4/449	12/14209	0.00039796	0.0286768	ENSG00000118137/ENSG00000158874/ENSG00000166479/ENSG00000186854	APOA1/APOA2/TMX3/TRABD2A	4	3	ENSG00000118137/ENSG00000158874/ENSG00000166479	1	ENSG00000186854				hsa04512	ECM-receptor interaction	4/231	65/5823	0.256867	0.948336	ENSG00000091136/ENSG00000115884/ENSG00000142798/ENSG00000196776	LAMB1/SDC1/HSPG2/CD47	hsa:3912/hsa:6382/hsa:3339/hsa:961	4	3	ENSG00000091136/ENSG00000115884/ENSG00000196776	1	ENSG00000142798
ENSG00000104325	DECR1	9606.ENSP00000220764	ENSG00000211445	GPX3	9606.ENSP00000373477	595			BP	GO:0033700	phospholipid efflux	4/449	12/14209	0.00039796	0.0286768	ENSG00000118137/ENSG00000158874/ENSG00000110245/ENSG00000165029	APOA1/APOA2/APOC3/ABCA1	4	4	ENSG00000118137/ENSG00000158874/ENSG00000110245/ENSG00000165029	0					hsa04658	Th1 and Th2 cell differentiation	4/231	65/5823	0.256867	0.948336	ENSG00000128917/ENSG00000101384/ENSG00000196782/ENSG00000115415	DLL4/JAG1/MAML3/STAT1	hsa:54567/hsa:182/hsa:55534/hsa:6772	4	2	ENSG00000128917/ENSG00000115415	2	ENSG00000101384/ENSG00000196782
ENSG00000104325	DECR1	9606.ENSP00000220764	ENSG00000084207	GSTP1	9606.ENSP00000381607	465			BP	GO:0034370	triglyceride-rich lipoprotein particle remodeling	4/449	12/14209	0.00039796	0.0286768	ENSG00000118137/ENSG00000158874/ENSG00000110245/ENSG00000166035	APOA1/APOA2/APOC3/LIPC	4	4	ENSG00000118137/ENSG00000158874/ENSG00000110245/ENSG00000166035	0					hsa04922	Glucagon signaling pathway	5/231	87/5823	0.262415	0.948336	ENSG00000131482/ENSG00000123104/ENSG00000162409/ENSG00000145349/ENSG00000163581	G6PC/ITPR2/PRKAA2/CAMK2D/SLC2A2	hsa:2538/hsa:3709/hsa:5563/hsa:817/hsa:6514	5	3	ENSG00000162409/ENSG00000145349/ENSG00000163581	2	ENSG00000131482/ENSG00000123104
ENSG00000104325	DECR1	9606.ENSP00000220764	ENSG00000113282	CLINT1	9606.ENSP00000429824	561			BP	GO:0072215	regulation of metanephros development	5/449	21/14209	0.000412251	0.0286768	ENSG00000176788/ENSG00000275410/ENSG00000120738/ENSG00000018408/ENSG00000115415	BASP1/HNF1B/EGR1/WWTR1/STAT1	5	2	ENSG00000176788/ENSG00000115415	3	ENSG00000275410/ENSG00000120738/ENSG00000018408				hsa05012	Parkinson disease	7/231	131/5823	0.263127	0.948336	ENSG00000198833/ENSG00000143252/ENSG00000198804/ENSG00000173175/ENSG00000198786/ENSG00000120868/ENSG00000145335	UBE2J1/SDHC/MT-CO1/ADCY5/MT-ND5/APAF1/SNCA	hsa:51465/hsa:6391/hsa:4512/hsa:111/hsa:4540/hsa:317/hsa:6622	7	2	ENSG00000173175/ENSG00000145335	5	ENSG00000198833/ENSG00000143252/ENSG00000198804/ENSG00000198786/ENSG00000120868
ENSG00000186529	CYP4F3	9606.ENSP00000221307	ENSG00000138109	CYP2C9	9606.ENSP00000260682	942			BP	GO:0030195	negative regulation of blood coagulation	7/449	44/14209	0.000417928	0.0286768	ENSG00000171560/ENSG00000113889/ENSG00000131187/ENSG00000171557/ENSG00000003436/ENSG00000171564/ENSG00000154127	FGA/KNG1/F12/FGG/TFPI/FGB/UBASH3B	7	3	ENSG00000113889/ENSG00000131187/ENSG00000003436	4	ENSG00000171560/ENSG00000171557/ENSG00000171564/ENSG00000154127				hsa04911	Insulin secretion	4/231	66/5823	0.265698	0.948336	ENSG00000173175/ENSG00000145349/ENSG00000220205/ENSG00000163581	ADCY5/CAMK2D/VAMP2/SLC2A2	hsa:111/hsa:817/hsa:6844/hsa:6514	4	4	ENSG00000173175/ENSG00000145349/ENSG00000220205/ENSG00000163581	0
ENSG00000186529	CYP4F3	9606.ENSP00000221307	ENSG00000138308	PLA2G12B	9606.ENSP00000362123	909			BP	GO:1900047	negative regulation of hemostasis	7/449	44/14209	0.000417928	0.0286768	ENSG00000171560/ENSG00000113889/ENSG00000131187/ENSG00000171557/ENSG00000003436/ENSG00000171564/ENSG00000154127	FGA/KNG1/F12/FGG/TFPI/FGB/UBASH3B	7	3	ENSG00000113889/ENSG00000131187/ENSG00000003436	4	ENSG00000171560/ENSG00000171557/ENSG00000171564/ENSG00000154127				hsa00760	Nicotinate and nicotinamide metabolism	2/231	26/5823	0.275981	0.948336	ENSG00000152620/ENSG00000135318	NADK2/NT5E	hsa:133686/hsa:4907	2	2	ENSG00000152620/ENSG00000135318	0
ENSG00000186529	CYP4F3	9606.ENSP00000221307	ENSG00000188257	PLA2G2A	9606.ENSP00000364252	903			BP	GO:0090207	regulation of triglyceride metabolic process	6/449	32/14209	0.000433808	0.0292186	ENSG00000118137/ENSG00000110245/ENSG00000062282/ENSG00000205423/ENSG00000125730/ENSG00000177565	APOA1/APOC3/DGAT2/CNEP1R1/C3/TBL1XR1	6	5	ENSG00000118137/ENSG00000110245/ENSG00000062282/ENSG00000205423/ENSG00000177565	1	ENSG00000125730				hsa05020	Prion diseases	2/231	26/5823	0.275981	0.948336	ENSG00000021852/ENSG00000120738	C8B/EGR1	hsa:732/hsa:1958	2	1	ENSG00000021852	1	ENSG00000120738
ENSG00000105398	SULT2A1	9606.ENSP00000222002	ENSG00000146678	IGFBP1	9606.ENSP00000275525	563			BP	GO:1903317	regulation of protein maturation	10/449	88/14209	0.000447604	0.0292186	ENSG00000120885/ENSG00000105707/ENSG00000131187/ENSG00000117335/ENSG00000021852/ENSG00000116209/ENSG00000120054/ENSG00000159403/ENSG00000125730/ENSG00000110651	CLU/HPN/F12/CD46/C8B/TMEM59/CPN1/C1R/C3/CD81	10	9	ENSG00000120885/ENSG00000105707/ENSG00000131187/ENSG00000117335/ENSG00000021852/ENSG00000116209/ENSG00000120054/ENSG00000159403/ENSG00000110651	1	ENSG00000125730				hsa04727	GABAergic synapse	4/231	68/5823	0.283523	0.948336	ENSG00000111886/ENSG00000173175/ENSG00000114450/ENSG00000188338	GABRR2/ADCY5/GNB4/SLC38A3	hsa:2570/hsa:111/hsa:59345/hsa:10991	4	3	ENSG00000111886/ENSG00000173175/ENSG00000188338	1	ENSG00000114450
ENSG00000105398	SULT2A1	9606.ENSP00000222002	ENSG00000156096	UGT2B4	9606.ENSP00000305221	445			BP	GO:0022600	digestive system process	9/449	73/14209	0.000468406	0.0292186	ENSG00000118137/ENSG00000158874/ENSG00000127831/ENSG00000173702/ENSG00000163586/ENSG00000158769/ENSG00000118515/ENSG00000050628/ENSG00000163581	APOA1/APOA2/VIL1/MUC13/FABP1/F11R/SGK1/PTGER3/SLC2A2	9	9	ENSG00000118137/ENSG00000158874/ENSG00000127831/ENSG00000173702/ENSG00000163586/ENSG00000158769/ENSG00000118515/ENSG00000050628/ENSG00000163581	0					hsa04360	Axon guidance	8/231	157/5823	0.284106	0.948336	ENSG00000185008/ENSG00000185920/ENSG00000169242/ENSG00000107562/ENSG00000154134/ENSG00000095539/ENSG00000076356/ENSG00000145349	ROBO2/PTCH1/EFNA1/CXCL12/ROBO3/SEMA4G/PLXNA2/CAMK2D	hsa:6092/hsa:5727/hsa:1942/hsa:6387/hsa:64221/hsa:57715/hsa:5362/hsa:817	8	5	ENSG00000185008/ENSG00000169242/ENSG00000154134/ENSG00000076356/ENSG00000145349	3	ENSG00000185920/ENSG00000107562/ENSG00000095539
ENSG00000105398	SULT2A1	9606.ENSP00000222002	ENSG00000170099	SERPINA6	9606.ENSP00000342850	509			BP	GO:0030301	cholesterol transport	9/449	73/14209	0.000468406	0.0292186	ENSG00000118137/ENSG00000120885/ENSG00000158874/ENSG00000110245/ENSG00000166035/ENSG00000198911/ENSG00000185920/ENSG00000011347/ENSG00000165029	APOA1/CLU/APOA2/APOC3/LIPC/SREBF2/PTCH1/SYT7/ABCA1	9	7	ENSG00000118137/ENSG00000120885/ENSG00000158874/ENSG00000110245/ENSG00000166035/ENSG00000011347/ENSG00000165029	2	ENSG00000198911/ENSG00000185920				hsa05033	Nicotine addiction	2/231	27/5823	0.290889	0.948336	ENSG00000161509/ENSG00000111886	GRIN2C/GABRR2	hsa:2905/hsa:2570	2	2	ENSG00000161509/ENSG00000111886	0
ENSG00000105398	SULT2A1	9606.ENSP00000222002	ENSG00000177565	TBL1XR1	9606.ENSP00000405574	902			BP	GO:0060333	interferon-gamma-mediated signaling pathway	9/449	73/14209	0.000468406	0.0292186	ENSG00000234745/ENSG00000110169/ENSG00000204525/ENSG00000101871/ENSG00000166710/ENSG00000111331/ENSG00000145349/ENSG00000204592/ENSG00000115415	HLA-B/HPX/HLA-C/MID1/B2M/OAS3/CAMK2D/HLA-E/STAT1	9	8	ENSG00000234745/ENSG00000110169/ENSG00000204525/ENSG00000166710/ENSG00000111331/ENSG00000145349/ENSG00000204592/ENSG00000115415	1	ENSG00000101871				hsa04115	p53 signaling pathway	4/231	69/5823	0.292504	0.948336	ENSG00000141510/ENSG00000163743/ENSG00000099860/ENSG00000120868	TP53/RCHY1/GADD45B/APAF1	hsa:7157/hsa:25898/hsa:4616/hsa:317	4	1	ENSG00000163743	3	ENSG00000141510/ENSG00000099860/ENSG00000120868
ENSG00000105398	SULT2A1	9606.ENSP00000222002	ENSG00000198682	PAPSS2	9606.ENSP00000406157	755			BP	GO:1903035	negative regulation of response to wounding	9/449	73/14209	0.000468406	0.0292186	ENSG00000171560/ENSG00000113889/ENSG00000131187/ENSG00000171557/ENSG00000152661/ENSG00000144824/ENSG00000003436/ENSG00000171564/ENSG00000154127	FGA/KNG1/F12/FGG/GJA1/PHLDB2/TFPI/FGB/UBASH3B	9	4	ENSG00000113889/ENSG00000131187/ENSG00000144824/ENSG00000003436	5	ENSG00000171560/ENSG00000171557/ENSG00000152661/ENSG00000171564/ENSG00000154127				hsa05032	Morphine addiction	4/231	69/5823	0.292504	0.948336	ENSG00000111886/ENSG00000173175/ENSG00000112541/ENSG00000114450	GABRR2/ADCY5/PDE10A/GNB4	hsa:2570/hsa:111/hsa:10846/hsa:59345	4	2	ENSG00000111886/ENSG00000173175	2	ENSG00000112541/ENSG00000114450
ENSG00000105398	SULT2A1	9606.ENSP00000222002	ENSG00000130589	HELZ2	9606.ENSP00000417401	900			BP	GO:0034113	heterotypic cell-cell adhesion	7/449	45/14209	0.000481649	0.0295963	ENSG00000118137/ENSG00000171560/ENSG00000171557/ENSG00000096696/ENSG00000134755/ENSG00000137764/ENSG00000171564	APOA1/FGA/FGG/DSP/DSC2/MAP2K5/FGB	7	3	ENSG00000118137/ENSG00000134755/ENSG00000137764	4	ENSG00000171560/ENSG00000171557/ENSG00000096696/ENSG00000171564				hsa04932	Non-alcoholic fatty liver disease (NAFLD)	7/231	137/5823	0.300771	0.948336	ENSG00000245848/ENSG00000006831/ENSG00000143252/ENSG00000153094/ENSG00000198804/ENSG00000160712/ENSG00000162409	CEBPA/ADIPOR2/SDHC/BCL2L11/MT-CO1/IL6R/PRKAA2	hsa:1050/hsa:79602/hsa:6391/hsa:10018/hsa:4512/hsa:3570/hsa:5563	7	5	ENSG00000245848/ENSG00000006831/ENSG00000153094/ENSG00000160712/ENSG00000162409	2	ENSG00000143252/ENSG00000198804
ENSG00000091136	LAMB1	9606.ENSP00000222399	ENSG00000116962	NID1	9606.ENSP00000264187	605			BP	GO:0003013	circulatory system process	26/449	405/14209	0.000508175	0.0301392	ENSG00000128917/ENSG00000171560/ENSG00000113889/ENSG00000138119/ENSG00000171557/ENSG00000173706/ENSG00000198734/ENSG00000116016/ENSG00000096696/ENSG00000134755/ENSG00000021826/ENSG00000152661/ENSG00000140416/ENSG00000068024/ENSG00000105711/ENSG00000158769/ENSG00000107562/ENSG00000013016/ENSG00000123104/ENSG00000118515/ENSG00000145349/ENSG00000148834/ENSG00000171564/ENSG00000149177/ENSG00000166825…	DLL4/FGA/KNG1/MYOF/FGG/HEG1/F5/EPAS1/DSP/DSC2/CPS1/GJA1/TPM1/HDAC4/SCN1B/F11R/CXCL12/EHD3/ITPR2/SGK1/CAMK2D/GSTO1/FGB/PTPRJ/ANPEP/STAT1	26	14	ENSG00000128917/ENSG00000113889/ENSG00000173706/ENSG00000198734/ENSG00000134755/ENSG00000021826/ENSG00000140416/ENSG00000105711/ENSG00000158769/ENSG00000013016/ENSG00000118515/ENSG00000145349/ENSG00000148834/ENSG00000115415	12	ENSG00000171560/ENSG00000138119/ENSG00000171557/ENSG00000116016/ENSG00000096696/ENSG00000152661/ENSG00000068024/ENSG00000107562/ENSG00000123104/ENSG00000171564/ENSG00000149177/ENSG00000166825				hsa04972	Pancreatic secretion	4/231	71/5823	0.310574	0.948336	ENSG00000123104/ENSG00000173175/ENSG00000138308/ENSG00000188257	ITPR2/ADCY5/PLA2G12B/PLA2G2A	hsa:3709/hsa:111/hsa:84647/hsa:5320	4	3	ENSG00000173175/ENSG00000138308/ENSG00000188257	1	ENSG00000123104
ENSG00000026025	VIM	9606.ENSP00000224237	ENSG00000140416	TPM1	9606.ENSP00000267996	916			BP	GO:0002455	humoral immune response mediated by circulating immunoglobulin	6/449	33/14209	0.000516238	0.0301392	ENSG00000120885/ENSG00000117335/ENSG00000110169/ENSG00000021852/ENSG00000159403/ENSG00000125730	CLU/CD46/HPX/C8B/C1R/C3	6	5	ENSG00000120885/ENSG00000117335/ENSG00000110169/ENSG00000021852/ENSG00000159403	1	ENSG00000125730				hsa04142	Lysosome	6/231	117/5823	0.319383	0.948336	ENSG00000131238/ENSG00000166311/ENSG00000070371/ENSG00000119899/ENSG00000134243/ENSG00000117984	PPT1/SMPD1/CLTCL1/SLC17A5/SORT1/CTSD	hsa:5538/hsa:6609/hsa:8218/hsa:26503/hsa:6272/hsa:1509	6	5	ENSG00000131238/ENSG00000166311/ENSG00000119899/ENSG00000134243/ENSG00000117984	1	ENSG00000070371
ENSG00000026025	VIM	9606.ENSP00000224237	ENSG00000141510	TP53	9606.ENSP00000269305	477			BP	GO:0034368	protein-lipid complex remodeling	5/449	22/14209	0.000519768	0.0301392	ENSG00000118137/ENSG00000158874/ENSG00000110245/ENSG00000166035/ENSG00000188257	APOA1/APOA2/APOC3/LIPC/PLA2G2A	5	5	ENSG00000118137/ENSG00000158874/ENSG00000110245/ENSG00000166035/ENSG00000188257	0					hsa04390	Hippo signaling pathway	7/231	140/5823	0.320016	0.948336	ENSG00000125845/ENSG00000081051/ENSG00000126016/ENSG00000177283/ENSG00000153162/ENSG00000018408/ENSG00000163513	BMP2/AFP/AMOT/FZD8/BMP6/WWTR1/TGFBR2	hsa:650/hsa:174/hsa:154796/hsa:8325/hsa:654/hsa:25937/hsa:7048	7	4	ENSG00000125845/ENSG00000126016/ENSG00000153162/ENSG00000163513	3	ENSG00000081051/ENSG00000177283/ENSG00000018408
ENSG00000026025	VIM	9606.ENSP00000224237	ENSG00000151413	NUBPL	9606.ENSP00000281081	451			BP	GO:0034369	plasma lipoprotein particle remodeling	5/449	22/14209	0.000519768	0.0301392	ENSG00000118137/ENSG00000158874/ENSG00000110245/ENSG00000166035/ENSG00000188257	APOA1/APOA2/APOC3/LIPC/PLA2G2A	5	5	ENSG00000118137/ENSG00000158874/ENSG00000110245/ENSG00000166035/ENSG00000188257	0					hsa00860	Porphyrin and chlorophyll metabolism	2/231	29/5823	0.320569	0.948336	ENSG00000004961/ENSG00000156096	HCCS/UGT2B4	hsa:3052/hsa:7363	2	2	ENSG00000004961/ENSG00000156096	0
ENSG00000026025	VIM	9606.ENSP00000224237	ENSG00000145335	SNCA	9606.ENSP00000338345	645			BP	GO:0034754	cellular hormone metabolic process	10/449	90/14209	0.000536396	0.0306714	ENSG00000050165/ENSG00000125845/ENSG00000010270/ENSG00000062282/ENSG00000081051/ENSG00000120738/ENSG00000153162/ENSG00000198189/ENSG00000118271/ENSG00000085662	DKK3/BMP2/STARD3NL/DGAT2/AFP/EGR1/BMP6/HSD17B11/TTR/AKR1B1	10	7	ENSG00000050165/ENSG00000125845/ENSG00000062282/ENSG00000153162/ENSG00000198189/ENSG00000118271/ENSG00000085662	3	ENSG00000010270/ENSG00000081051/ENSG00000120738				hsa04514	Cell adhesion molecules (CAMs)	5/231	96/5823	0.332602	0.948336	ENSG00000115884/ENSG00000018236/ENSG00000002586/ENSG00000158769/ENSG00000170017	SDC1/CNTN1/CD99/F11R/ALCAM	hsa:6382/hsa:1272/hsa:4267/hsa:50848/hsa:214	5	4	ENSG00000115884/ENSG00000018236/ENSG00000002586/ENSG00000158769	1	ENSG00000170017
ENSG00000026025	VIM	9606.ENSP00000224237	ENSG00000145349	CAMK2D	9606.ENSP00000339740	576			BP	GO:0050819	negative regulation of coagulation	7/449	46/14209	0.000552879	0.0311809	ENSG00000171560/ENSG00000113889/ENSG00000131187/ENSG00000171557/ENSG00000003436/ENSG00000171564/ENSG00000154127	FGA/KNG1/F12/FGG/TFPI/FGB/UBASH3B	7	3	ENSG00000113889/ENSG00000131187/ENSG00000003436	4	ENSG00000171560/ENSG00000171557/ENSG00000171564/ENSG00000154127				hsa04215	Apoptosis - multiple species	2/231	30/5823	0.335303	0.948336	ENSG00000153094/ENSG00000120868	BCL2L11/APAF1	hsa:10018/hsa:317	2	1	ENSG00000153094	1	ENSG00000120868
ENSG00000026025	VIM	9606.ENSP00000224237	ENSG00000188257	PLA2G2A	9606.ENSP00000364252	589			BP	GO:0031100	animal organ regeneration	9/449	75/14209	0.000573232	0.0318918	ENSG00000118137/ENSG00000158874/ENSG00000138772/ENSG00000084207/ENSG00000185920/ENSG00000107562/ENSG00000119630/ENSG00000084774/ENSG00000163513	APOA1/APOA2/ANXA3/GSTP1/PTCH1/CXCL12/PGF/CAD/TGFBR2	9	5	ENSG00000118137/ENSG00000158874/ENSG00000138772/ENSG00000119630/ENSG00000163513	4	ENSG00000084207/ENSG00000185920/ENSG00000107562/ENSG00000084774				hsa04973	Carbohydrate digestion and absorption	2/231	30/5823	0.335303	0.948336	ENSG00000131482/ENSG00000163581	G6PC/SLC2A2	hsa:2538/hsa:6514	2	1	ENSG00000163581	1	ENSG00000131482
ENSG00000026025	VIM	9606.ENSP00000224237	ENSG00000096696	DSP	9606.ENSP00000369129	676			BP	GO:0006720	isoprenoid metabolic process	11/449	108/14209	0.0006079	0.0333697	ENSG00000118137/ENSG00000158874/ENSG00000110245/ENSG00000115884/ENSG00000081479/ENSG00000142798/ENSG00000157193/ENSG00000062282/ENSG00000183098/ENSG00000118271/ENSG00000138109	APOA1/APOA2/APOC3/SDC1/LRP2/HSPG2/LRP8/DGAT2/GPC6/TTR/CYP2C9	11	9	ENSG00000118137/ENSG00000158874/ENSG00000110245/ENSG00000115884/ENSG00000081479/ENSG00000062282/ENSG00000183098/ENSG00000118271/ENSG00000138109	2	ENSG00000142798/ENSG00000157193				hsa05130	Pathogenic Escherichia coli infection	3/231	52/5823	0.34067	0.948336	ENSG00000111057/ENSG00000123416/ENSG00000167553	KRT18/TUBA1B/TUBA1C	hsa:3875/hsa:10376/hsa:84790	3	1	ENSG00000111057	2	ENSG00000123416/ENSG00000167553
ENSG00000107819	SFXN3	9606.ENSP00000224807	ENSG00000220205	VAMP2	9606.ENSP00000314214	644			BP	GO:0006958	complement activation, classical pathway	5/449	23/14209	0.000647065	0.0345969	ENSG00000120885/ENSG00000117335/ENSG00000021852/ENSG00000159403/ENSG00000125730	CLU/CD46/C8B/C1R/C3	5	4	ENSG00000120885/ENSG00000117335/ENSG00000021852/ENSG00000159403	1	ENSG00000125730				hsa05144	Malaria	2/231	31/5823	0.349942	0.948336	ENSG00000115884/ENSG00000110651	SDC1/CD81	hsa:6382/hsa:975	2	2	ENSG00000115884/ENSG00000110651	0
ENSG00000107819	SFXN3	9606.ENSP00000224807	ENSG00000196937	FAM3C	9606.ENSP00000353025	862			BP	GO:0034367	protein-containing complex remodeling	5/449	23/14209	0.000647065	0.0345969	ENSG00000118137/ENSG00000158874/ENSG00000110245/ENSG00000166035/ENSG00000188257	APOA1/APOA2/APOC3/LIPC/PLA2G2A	5	5	ENSG00000118137/ENSG00000158874/ENSG00000110245/ENSG00000166035/ENSG00000188257	0					hsa05146	Amoebiasis	4/231	76/5823	0.356113	0.948336	ENSG00000091136/ENSG00000144566/ENSG00000163739/ENSG00000021852	LAMB1/RAB5A/CXCL1/C8B	hsa:3912/hsa:5868/hsa:2919/hsa:732	4	3	ENSG00000091136/ENSG00000144566/ENSG00000021852	1	ENSG00000163739
ENSG00000110080	ST3GAL4	9606.ENSP00000227495	ENSG00000141505	ASGR1	9606.ENSP00000269299	860			BP	GO:0010951	negative regulation of endopeptidase activity	15/449	182/14209	0.000671217	0.0354282	ENSG00000126709/ENSG00000113889/ENSG00000170099/ENSG00000127831/ENSG00000099937/ENSG00000145192/ENSG00000151655/ENSG00000140093/ENSG00000163586/ENSG00000197249/ENSG00000188488/ENSG00000003436/ENSG00000137764/ENSG00000125730/ENSG00000145335	IFI6/KNG1/SERPINA6/VIL1/SERPIND1/AHSG/ITIH2/SERPINA10/FABP1/SERPINA1/SERPINA5/TFPI/MAP2K5/C3/SNCA	15	14	ENSG00000126709/ENSG00000113889/ENSG00000170099/ENSG00000127831/ENSG00000099937/ENSG00000145192/ENSG00000151655/ENSG00000140093/ENSG00000163586/ENSG00000197249/ENSG00000188488/ENSG00000003436/ENSG00000137764/ENSG00000145335	1	ENSG00000125730				hsa04611	Platelet activation	5/231	101/5823	0.372409	0.948336	ENSG00000171560/ENSG00000171557/ENSG00000123104/ENSG00000173175/ENSG00000171564	FGA/FGG/ITPR2/ADCY5/FGB	hsa:2243/hsa:2266/hsa:3709/hsa:111/hsa:2244	5	1	ENSG00000173175	4	ENSG00000171560/ENSG00000171557/ENSG00000123104/ENSG00000171564
ENSG00000110245	APOC3	9606.ENSP00000227667	ENSG00000118137	APOA1	9606.ENSP00000236850	987			BP	GO:0032102	negative regulation of response to external stimulus	18/449	243/14209	0.000729336	0.0380085	ENSG00000118137/ENSG00000171560/ENSG00000113889/ENSG00000185745/ENSG00000131187/ENSG00000171557/ENSG00000084207/ENSG00000185008/ENSG00000000003/ENSG00000152661/ENSG00000144824/ENSG00000095539/ENSG00000118503/ENSG00000003436/ENSG00000171564/ENSG00000135318/ENSG00000154127/ENSG00000172725	APOA1/FGA/KNG1/IFIT1/F12/FGG/GSTP1/ROBO2/TSPAN6/GJA1/PHLDB2/SEMA4G/TNFAIP3/TFPI/FGB/NT5E/UBASH3B/CORO1B	18	9	ENSG00000118137/ENSG00000113889/ENSG00000185745/ENSG00000131187/ENSG00000185008/ENSG00000000003/ENSG00000144824/ENSG00000003436/ENSG00000135318	9	ENSG00000171560/ENSG00000171557/ENSG00000084207/ENSG00000152661/ENSG00000095539/ENSG00000118503/ENSG00000171564/ENSG00000154127/ENSG00000172725				hsa05031	Amphetamine addiction	3/231	55/5823	0.373568	0.948336	ENSG00000161509/ENSG00000173175/ENSG00000145349	GRIN2C/ADCY5/CAMK2D	hsa:2905/hsa:111/hsa:817	3	3	ENSG00000161509/ENSG00000173175/ENSG00000145349	0
ENSG00000110245	APOC3	9606.ENSP00000227667	ENSG00000118271	TTR	9606.ENSP00000237014	523			BP	GO:0034616	response to laminar fluid shear stress	4/449	14/14209	0.000765278	0.0393831	ENSG00000198911/ENSG00000137764/ENSG00000130707/ENSG00000165029	SREBF2/MAP2K5/ASS1/ABCA1	4	2	ENSG00000137764/ENSG00000165029	2	ENSG00000198911/ENSG00000130707				hsa04064	NF-kappa B signaling pathway	4/231	78/5823	0.374364	0.948336	ENSG00000077150/ENSG00000107562/ENSG00000118503/ENSG00000099860	NFKB2/CXCL12/TNFAIP3/GADD45B	hsa:4791/hsa:6387/hsa:7128/hsa:4616	4	0		4	ENSG00000077150/ENSG00000107562/ENSG00000118503/ENSG00000099860
ENSG00000110245	APOC3	9606.ENSP00000227667	ENSG00000115884	SDC1	9606.ENSP00000254351	901			BP	GO:0045669	positive regulation of osteoblast differentiation	7/449	49/14209	0.000817949	0.0413611	ENSG00000125845/ENSG00000101384/ENSG00000245848/ENSG00000142871/ENSG00000152661/ENSG00000153162/ENSG00000160712	BMP2/JAG1/CEBPA/CYR61/GJA1/BMP6/IL6R	7	5	ENSG00000125845/ENSG00000245848/ENSG00000142871/ENSG00000153162/ENSG00000160712	2	ENSG00000101384/ENSG00000152661				hsa04211	Longevity regulating pathway	4/231	78/5823	0.374364	0.948336	ENSG00000006831/ENSG00000141510/ENSG00000173175/ENSG00000162409	ADIPOR2/TP53/ADCY5/PRKAA2	hsa:79602/hsa:7157/hsa:111/hsa:5563	4	3	ENSG00000006831/ENSG00000173175/ENSG00000162409	1	ENSG00000141510
ENSG00000110245	APOC3	9606.ENSP00000227667	ENSG00000081479	LRP2	9606.ENSP00000263816	919			BP	GO:0007586	digestion	10/449	95/14209	0.000823806	0.0413611	ENSG00000118137/ENSG00000070019/ENSG00000158874/ENSG00000127831/ENSG00000173702/ENSG00000163586/ENSG00000158769/ENSG00000118515/ENSG00000050628/ENSG00000163581	APOA1/GUCY2C/APOA2/VIL1/MUC13/FABP1/F11R/SGK1/PTGER3/SLC2A2	10	10	ENSG00000118137/ENSG00000070019/ENSG00000158874/ENSG00000127831/ENSG00000173702/ENSG00000163586/ENSG00000158769/ENSG00000118515/ENSG00000050628/ENSG00000163581	0					hsa05224	Breast cancer	6/231	125/5823	0.376471	0.948336	ENSG00000128917/ENSG00000101384/ENSG00000077150/ENSG00000177283/ENSG00000141510/ENSG00000099860	DLL4/JAG1/NFKB2/FZD8/TP53/GADD45B	hsa:54567/hsa:182/hsa:4791/hsa:8325/hsa:7157/hsa:4616	6	1	ENSG00000128917	5	ENSG00000101384/ENSG00000077150/ENSG00000177283/ENSG00000141510/ENSG00000099860
ENSG00000110245	APOC3	9606.ENSP00000227667	ENSG00000138823	MTTP	9606.ENSP00000265517	598			BP	GO:0010470	regulation of gastrulation	6/449	36/14209	0.000838052	0.0415694	ENSG00000118137/ENSG00000107984/ENSG00000275410/ENSG00000144824/ENSG00000137764/ENSG00000204262	APOA1/DKK1/HNF1B/PHLDB2/MAP2K5/COL5A2	6	5	ENSG00000118137/ENSG00000107984/ENSG00000144824/ENSG00000137764/ENSG00000204262	1	ENSG00000275410				hsa04713	Circadian entrainment	4/231	79/5823	0.383476	0.948336	ENSG00000161509/ENSG00000173175/ENSG00000145349/ENSG00000114450	GRIN2C/ADCY5/CAMK2D/GNB4	hsa:2905/hsa:111/hsa:817/hsa:59345	4	3	ENSG00000161509/ENSG00000173175/ENSG00000145349	1	ENSG00000114450
ENSG00000110245	APOC3	9606.ENSP00000227667	ENSG00000110169	HPX	9606.ENSP00000265983	444			BP	GO:0015918	sterol transport	9/449	80/14209	0.000921314	0.0448352	ENSG00000118137/ENSG00000120885/ENSG00000158874/ENSG00000110245/ENSG00000166035/ENSG00000198911/ENSG00000185920/ENSG00000011347/ENSG00000165029	APOA1/CLU/APOA2/APOC3/LIPC/SREBF2/PTCH1/SYT7/ABCA1	9	7	ENSG00000118137/ENSG00000120885/ENSG00000158874/ENSG00000110245/ENSG00000166035/ENSG00000011347/ENSG00000165029	2	ENSG00000198911/ENSG00000185920				hsa04720	Long-term potentiation	3/231	56/5823	0.384473	0.948336	ENSG00000161509/ENSG00000123104/ENSG00000145349	GRIN2C/ITPR2/CAMK2D	hsa:2905/hsa:3709/hsa:817	3	2	ENSG00000161509/ENSG00000145349	1	ENSG00000123104
ENSG00000110245	APOC3	9606.ENSP00000227667	ENSG00000163586	FABP1	9606.ENSP00000295834	501			BP	GO:0046503	glycerolipid catabolic process	7/449	50/14209	0.000925673	0.0448352	ENSG00000118137/ENSG00000158874/ENSG00000110245/ENSG00000166035/ENSG00000021826/ENSG00000140526/ENSG00000163586	APOA1/APOA2/APOC3/LIPC/CPS1/ABHD2/FABP1	7	7	ENSG00000118137/ENSG00000158874/ENSG00000110245/ENSG00000166035/ENSG00000021826/ENSG00000140526/ENSG00000163586	0					hsa04721	Synaptic vesicle cycle	3/231	56/5823	0.384473	0.948336	ENSG00000130477/ENSG00000070371/ENSG00000220205	UNC13A/CLTCL1/VAMP2	hsa:23025/hsa:8218/hsa:6844	3	1	ENSG00000220205	2	ENSG00000130477/ENSG00000070371
ENSG00000110245	APOC3	9606.ENSP00000227667	ENSG00000166035	LIPC	9606.ENSP00000299022	623			BP	GO:0010466	negative regulation of peptidase activity	15/449	188/14209	0.00093759	0.0448844	ENSG00000126709/ENSG00000113889/ENSG00000170099/ENSG00000127831/ENSG00000099937/ENSG00000145192/ENSG00000151655/ENSG00000140093/ENSG00000163586/ENSG00000197249/ENSG00000188488/ENSG00000003436/ENSG00000137764/ENSG00000125730/ENSG00000145335	IFI6/KNG1/SERPINA6/VIL1/SERPIND1/AHSG/ITIH2/SERPINA10/FABP1/SERPINA1/SERPINA5/TFPI/MAP2K5/C3/SNCA	15	14	ENSG00000126709/ENSG00000113889/ENSG00000170099/ENSG00000127831/ENSG00000099937/ENSG00000145192/ENSG00000151655/ENSG00000140093/ENSG00000163586/ENSG00000197249/ENSG00000188488/ENSG00000003436/ENSG00000137764/ENSG00000145335	1	ENSG00000125730				hsa03450	Non-homologous end-joining	1/231	12/5823	0.385049	0.948336	ENSG00000253729	PRKDC	hsa:5591	1	0		1	ENSG00000253729
ENSG00000110245	APOC3	9606.ENSP00000227667	ENSG00000157193	LRP8	9606.ENSP00000303634	902			BP	GO:0006898	receptor-mediated endocytosis	17/449	229/14209	0.00099081	0.0468869	ENSG00000118137/ENSG00000120885/ENSG00000110245/ENSG00000081479/ENSG00000142798/ENSG00000157193/ENSG00000144566/ENSG00000110169/ENSG00000131238/ENSG00000107984/ENSG00000168077/ENSG00000141505/ENSG00000166710/ENSG00000070371/ENSG00000110651/ENSG00000145335/ENSG00000163513	APOA1/CLU/APOC3/LRP2/HSPG2/LRP8/RAB5A/HPX/PPT1/DKK1/SCARA3/ASGR1/B2M/CLTCL1/CD81/SNCA/TGFBR2	17	14	ENSG00000118137/ENSG00000120885/ENSG00000110245/ENSG00000081479/ENSG00000144566/ENSG00000110169/ENSG00000131238/ENSG00000107984/ENSG00000168077/ENSG00000141505/ENSG00000166710/ENSG00000110651/ENSG00000145335/ENSG00000163513	3	ENSG00000142798/ENSG00000157193/ENSG00000070371				hsa04310	Wnt signaling pathway	6/231	127/5823	0.390832	0.948336	ENSG00000107984/ENSG00000177283/ENSG00000141510/ENSG00000145349/ENSG00000095739/ENSG00000177565	DKK1/FZD8/TP53/CAMK2D/BAMBI/TBL1XR1	hsa:22943/hsa:8325/hsa:7157/hsa:817/hsa:25805/hsa:79718	6	4	ENSG00000107984/ENSG00000145349/ENSG00000095739/ENSG00000177565	2	ENSG00000177283/ENSG00000141510
ENSG00000110245	APOC3	9606.ENSP00000227667	ENSG00000120885	CLU	9606.ENSP00000315130	450			BP	GO:0060039	pericardium development	4/449	15/14209	0.00101768	0.0470762	ENSG00000128917/ENSG00000125845/ENSG00000173706/ENSG00000136280	DLL4/BMP2/HEG1/CCM2	4	3	ENSG00000128917/ENSG00000125845/ENSG00000173706	1	ENSG00000136280				hsa05225	Hepatocellular carcinoma	7/231	151/5823	0.391955	0.948336	ENSG00000084207/ENSG00000177283/ENSG00000141510/ENSG00000099860/ENSG00000148834/ENSG00000139613/ENSG00000163513	GSTP1/FZD8/TP53/GADD45B/GSTO1/SMARCC2/TGFBR2	hsa:2950/hsa:8325/hsa:7157/hsa:4616/hsa:9446/hsa:6601/hsa:7048	7	2	ENSG00000148834/ENSG00000163513	5	ENSG00000084207/ENSG00000177283/ENSG00000141510/ENSG00000099860/ENSG00000139613
ENSG00000110245	APOC3	9606.ENSP00000227667	ENSG00000158874	APOA2	9606.ENSP00000356969	986			BP	GO:0060192	negative regulation of lipase activity	4/449	15/14209	0.00101768	0.0470762	ENSG00000118137/ENSG00000158874/ENSG00000110245/ENSG00000134243	APOA1/APOA2/APOC3/SORT1	4	4	ENSG00000118137/ENSG00000158874/ENSG00000110245/ENSG00000134243	0					hsa05216	Thyroid cancer	2/231	34/5823	0.393143	0.948336	ENSG00000141510/ENSG00000099860	TP53/GADD45B	hsa:7157/hsa:4616	2	0		2	ENSG00000141510/ENSG00000099860
ENSG00000110245	APOC3	9606.ENSP00000227667	ENSG00000142798	HSPG2	9606.ENSP00000363827	903			BP	GO:0006024	glycosaminoglycan biosynthetic process	10/449	98/14209	0.00104999	0.0475726	ENSG00000171451/ENSG00000115884/ENSG00000142798/ENSG00000183098/ENSG00000110080/ENSG00000171004/ENSG00000156966/ENSG00000149541/ENSG00000174684/ENSG00000064225	DSEL/SDC1/HSPG2/GPC6/ST3GAL4/HS6ST2/B3GNT7/B3GAT3/B4GAT1/ST3GAL6	10	7	ENSG00000115884/ENSG00000183098/ENSG00000171004/ENSG00000156966/ENSG00000149541/ENSG00000174684/ENSG00000064225	3	ENSG00000171451/ENSG00000142798/ENSG00000110080				hsa05412	Arrhythmogenic right ventricular cardiomyopathy (ARVC)	3/231	57/5823	0.395334	0.948336	ENSG00000096696/ENSG00000134755/ENSG00000152661	DSP/DSC2/GJA1	hsa:1832/hsa:1824/hsa:2697	3	1	ENSG00000134755	2	ENSG00000096696/ENSG00000152661
ENSG00000110245	APOC3	9606.ENSP00000227667	ENSG00000165029	ABCA1	9606.ENSP00000363868	585			BP	GO:0008015	blood circulation	25/449	403/14209	0.0010564	0.0475726	ENSG00000128917/ENSG00000171560/ENSG00000113889/ENSG00000138119/ENSG00000171557/ENSG00000198734/ENSG00000116016/ENSG00000096696/ENSG00000134755/ENSG00000021826/ENSG00000152661/ENSG00000140416/ENSG00000068024/ENSG00000105711/ENSG00000158769/ENSG00000107562/ENSG00000013016/ENSG00000123104/ENSG00000118515/ENSG00000145349/ENSG00000148834/ENSG00000171564/ENSG00000149177/ENSG00000166825/ENSG00000115415	DLL4/FGA/KNG1/MYOF/FGG/F5/EPAS1/DSP/DSC2/CPS1/GJA1/TPM1/HDAC4/SCN1B/F11R/CXCL12/EHD3/ITPR2/SGK1/CAMK2D/GSTO1/FGB/PTPRJ/ANPEP/STAT1	25	13	ENSG00000128917/ENSG00000113889/ENSG00000198734/ENSG00000134755/ENSG00000021826/ENSG00000140416/ENSG00000105711/ENSG00000158769/ENSG00000013016/ENSG00000118515/ENSG00000145349/ENSG00000148834/ENSG00000115415	12	ENSG00000171560/ENSG00000138119/ENSG00000171557/ENSG00000116016/ENSG00000096696/ENSG00000152661/ENSG00000068024/ENSG00000107562/ENSG00000123104/ENSG00000171564/ENSG00000149177/ENSG00000166825				hsa05152	Tuberculosis	6/231	128/5823	0.398012	0.948336	ENSG00000144566/ENSG00000145349/ENSG00000120868/ENSG00000125730/ENSG00000117984/ENSG00000115415	RAB5A/CAMK2D/APAF1/C3/CTSD/STAT1	hsa:5868/hsa:817/hsa:317/hsa:718/hsa:1509/hsa:6772	6	4	ENSG00000144566/ENSG00000145349/ENSG00000117984/ENSG00000115415	2	ENSG00000120868/ENSG00000125730
ENSG00000110245	APOC3	9606.ENSP00000227667	ENSG00000183098	GPC6	9606.ENSP00000366246	900			BP	GO:0045861	negative regulation of proteolysis	19/449	272/14209	0.00106308	0.0475726	ENSG00000126709/ENSG00000113889/ENSG00000170099/ENSG00000127831/ENSG00000099937/ENSG00000145192/ENSG00000151655/ENSG00000140093/ENSG00000273841/ENSG00000198833/ENSG00000169242/ENSG00000163586/ENSG00000116209/ENSG00000197249/ENSG00000188488/ENSG00000003436/ENSG00000137764/ENSG00000125730/ENSG00000145335	IFI6/KNG1/SERPINA6/VIL1/SERPIND1/AHSG/ITIH2/SERPINA10/TAF9/UBE2J1/EFNA1/FABP1/TMEM59/SERPINA1/SERPINA5/TFPI/MAP2K5/C3/SNCA	19	17	ENSG00000126709/ENSG00000113889/ENSG00000170099/ENSG00000127831/ENSG00000099937/ENSG00000145192/ENSG00000151655/ENSG00000140093/ENSG00000273841/ENSG00000169242/ENSG00000163586/ENSG00000116209/ENSG00000197249/ENSG00000188488/ENSG00000003436/ENSG00000137764/ENSG00000145335	2	ENSG00000198833/ENSG00000125730				hsa00310	Lysine degradation	3/231	58/5823	0.406145	0.948336	ENSG00000111275/ENSG00000183955/ENSG00000104885	ALDH2/KMT5A/DOT1L	hsa:217/hsa:387893/hsa:84444	3	1	ENSG00000111275	2	ENSG00000183955/ENSG00000104885
ENSG00000062282	DGAT2	9606.ENSP00000228027	ENSG00000138823	MTTP	9606.ENSP00000265517	658			BP	GO:0006865	amino acid transport	11/449	116/14209	0.00110594	0.0489584	ENSG00000092068/ENSG00000182902/ENSG00000111897/ENSG00000111181/ENSG00000168385/ENSG00000139514/ENSG00000119899/ENSG00000102743/ENSG00000145335/ENSG00000220205/ENSG00000188338	SLC7A8/SLC25A18/SERINC1/SLC6A12/SEPT2/SLC7A1/SLC17A5/SLC25A15/SNCA/VAMP2/SLC38A3	11	9	ENSG00000092068/ENSG00000182902/ENSG00000111897/ENSG00000111181/ENSG00000168385/ENSG00000119899/ENSG00000145335/ENSG00000220205/ENSG00000188338	2	ENSG00000139514/ENSG00000102743				hsa04920	Adipocytokine signaling pathway	3/231	58/5823	0.406145	0.948336	ENSG00000131482/ENSG00000006831/ENSG00000162409	G6PC/ADIPOR2/PRKAA2	hsa:2538/hsa:79602/hsa:5563	3	2	ENSG00000006831/ENSG00000162409	1	ENSG00000131482
ENSG00000062282	DGAT2	9606.ENSP00000228027	ENSG00000163586	FABP1	9606.ENSP00000295834	414			BP	GO:0001503	ossification	21/449	316/14209	0.00111831	0.0489794	ENSG00000125845/ENSG00000107984/ENSG00000101384/ENSG00000145192/ENSG00000245848/ENSG00000187608/ENSG00000142871/ENSG00000152661/ENSG00000090539/ENSG00000185920/ENSG00000068024/ENSG00000107789/ENSG00000153162/ENSG00000160712/ENSG00000173868/ENSG00000018408/ENSG00000132382/ENSG00000164188/ENSG00000134243/ENSG00000204262/ENSG00000183688	BMP2/DKK1/JAG1/AHSG/CEBPA/ISG15/CYR61/GJA1/CHRD/PTCH1/HDAC4/MINPP1/BMP6/IL6R/PHOSPHO1/WWTR1/MYBBP1A/RANBP3L/SORT1/COL5A2/RFLNB	21	13	ENSG00000125845/ENSG00000107984/ENSG00000145192/ENSG00000245848/ENSG00000187608/ENSG00000142871/ENSG00000090539/ENSG00000107789/ENSG00000153162/ENSG00000160712/ENSG00000164188/ENSG00000134243/ENSG00000204262	8	ENSG00000101384/ENSG00000152661/ENSG00000185920/ENSG00000068024/ENSG00000173868/ENSG00000018408/ENSG00000132382/ENSG00000183688				hsa00533	Glycosaminoglycan biosynthesis - keratan sulfate	1/231	13/5823	0.409494	0.948336	ENSG00000156966	B3GNT7	hsa:93010	1	1	ENSG00000156966	0
ENSG00000062282	DGAT2	9606.ENSP00000228027	ENSG00000166035	LIPC	9606.ENSP00000299022	908			BP	GO:0031639	plasminogen activation	5/449	26/14209	0.00116997	0.0496408	ENSG00000171560/ENSG00000105707/ENSG00000131187/ENSG00000171557/ENSG00000171564	FGA/HPN/F12/FGG/FGB	5	2	ENSG00000105707/ENSG00000131187	3	ENSG00000171560/ENSG00000171557/ENSG00000171564				hsa05210	Colorectal cancer	4/231	82/5823	0.410709	0.948336	ENSG00000141510/ENSG00000153094/ENSG00000099860/ENSG00000163513	TP53/BCL2L11/GADD45B/TGFBR2	hsa:7157/hsa:10018/hsa:4616/hsa:7048	4	2	ENSG00000153094/ENSG00000163513	2	ENSG00000141510/ENSG00000099860
ENSG00000062282	DGAT2	9606.ENSP00000228027	ENSG00000198911	SREBF2	9606.ENSP00000354476	420			BP	GO:0034377	plasma lipoprotein particle assembly	5/449	26/14209	0.00116997	0.0496408	ENSG00000118137/ENSG00000158874/ENSG00000110245/ENSG00000138823/ENSG00000165029	APOA1/APOA2/APOC3/MTTP/ABCA1	5	5	ENSG00000118137/ENSG00000158874/ENSG00000110245/ENSG00000138823/ENSG00000165029	0					hsa01200	Carbon metabolism	5/231	106/5823	0.412242	0.948336	ENSG00000021826/ENSG00000143252/ENSG00000159322/ENSG00000148672/ENSG00000167701	CPS1/SDHC/ADPGK/GLUD1/GPT	hsa:1373/hsa:6391/hsa:83440/hsa:2746/hsa:2875	5	3	ENSG00000021826/ENSG00000159322/ENSG00000167701	2	ENSG00000143252/ENSG00000148672
ENSG00000062282	DGAT2	9606.ENSP00000228027	ENSG00000119915	ELOVL3	9606.ENSP00000359022	496			BP	GO:0006959	humoral immune response	12/449	135/14209	0.00118164	0.0496408	ENSG00000171560/ENSG00000120885/ENSG00000117335/ENSG00000110169/ENSG00000021852/ENSG00000120054/ENSG00000159403/ENSG00000125730/ENSG00000204592/ENSG00000171564/ENSG00000110651/ENSG00000188257	FGA/CLU/CD46/HPX/C8B/CPN1/C1R/C3/HLA-E/FGB/CD81/PLA2G2A	12	9	ENSG00000120885/ENSG00000117335/ENSG00000110169/ENSG00000021852/ENSG00000120054/ENSG00000159403/ENSG00000204592/ENSG00000110651/ENSG00000188257	3	ENSG00000171560/ENSG00000125730/ENSG00000171564				hsa04071	Sphingolipid signaling pathway	5/231	106/5823	0.412242	0.948336	ENSG00000198964/ENSG00000166311/ENSG00000141510/ENSG00000075651/ENSG00000117984	SGMS1/SMPD1/TP53/PLD1/CTSD	hsa:259230/hsa:6609/hsa:7157/hsa:5337/hsa:1509	5	3	ENSG00000198964/ENSG00000166311/ENSG00000117984	2	ENSG00000141510/ENSG00000075651
ENSG00000062282	DGAT2	9606.ENSP00000228027	ENSG00000165029	ABCA1	9606.ENSP00000363868	457			BP	GO:0061572	actin filament bundle organization	12/449	135/14209	0.00118164	0.0496408	ENSG00000118137/ENSG00000074964/ENSG00000127831/ENSG00000140416/ENSG00000144824/ENSG00000006453/ENSG00000116127/ENSG00000187017/ENSG00000139725/ENSG00000095637/ENSG00000172725/ENSG00000183688	APOA1/ARHGEF10L/VIL1/TPM1/PHLDB2/BAIAP2L1/ALMS1/ESPN/RHOF/SORBS1/CORO1B/RFLNB	12	7	ENSG00000118137/ENSG00000074964/ENSG00000127831/ENSG00000140416/ENSG00000144824/ENSG00000006453/ENSG00000187017	5	ENSG00000116127/ENSG00000139725/ENSG00000095637/ENSG00000172725/ENSG00000183688				hsa05160	Hepatitis C	5/231	106/5823	0.412242	0.948336	ENSG00000185745/ENSG00000141510/ENSG00000111331/ENSG00000110651/ENSG00000115415	IFIT1/TP53/OAS3/CD81/STAT1	hsa:3434/hsa:7157/hsa:4940/hsa:975/hsa:6772	5	4	ENSG00000185745/ENSG00000111331/ENSG00000110651/ENSG00000115415	1	ENSG00000141510
ENSG00000111110	PPM1H	9606.ENSP00000228705	ENSG00000163644	PPM1K	9606.ENSP00000295908	520			BP	GO:0010565	regulation of cellular ketone metabolic process	13/449	155/14209	0.00128202	0.0527809	ENSG00000118137/ENSG00000050165/ENSG00000110245/ENSG00000125845/ENSG00000062282/ENSG00000101843/ENSG00000006831/ENSG00000120738/ENSG00000163586/ENSG00000153162/ENSG00000162409/ENSG00000145335/ENSG00000196498	APOA1/DKK3/APOC3/BMP2/DGAT2/PSMD10/ADIPOR2/EGR1/FABP1/BMP6/PRKAA2/SNCA/NCOR2	13	10	ENSG00000118137/ENSG00000050165/ENSG00000110245/ENSG00000125845/ENSG00000062282/ENSG00000006831/ENSG00000163586/ENSG00000153162/ENSG00000162409/ENSG00000145335	3	ENSG00000101843/ENSG00000120738/ENSG00000196498				hsa04970	Salivary secretion	3/231	59/5823	0.4169	0.948336	ENSG00000123104/ENSG00000173175/ENSG00000220205	ITPR2/ADCY5/VAMP2	hsa:3709/hsa:111/hsa:6844	3	2	ENSG00000173175/ENSG00000220205	1	ENSG00000123104
ENSG00000111266	DUSP16	9606.ENSP00000228862	ENSG00000144724	PTPRG	9606.ENSP00000418112	537			BP	GO:0034341	response to interferon-gamma	13/449	155/14209	0.00128202	0.0527809	ENSG00000196730/ENSG00000234745/ENSG00000110169/ENSG00000204525/ENSG00000101871/ENSG00000166710/ENSG00000142089/ENSG00000026025/ENSG00000111331/ENSG00000145349/ENSG00000204592/ENSG00000145335/ENSG00000115415	DAPK1/HLA-B/HPX/HLA-C/MID1/B2M/IFITM3/VIM/OAS3/CAMK2D/HLA-E/SNCA/STAT1	13	11	ENSG00000234745/ENSG00000110169/ENSG00000204525/ENSG00000166710/ENSG00000142089/ENSG00000026025/ENSG00000111331/ENSG00000145349/ENSG00000204592/ENSG00000145335/ENSG00000115415	2	ENSG00000196730/ENSG00000101871				hsa04141	Protein processing in endoplasmic reticulum	7/231	155/5823	0.418299	0.948336	ENSG00000089597/ENSG00000130175/ENSG00000198833/ENSG00000086619/ENSG00000012174/ENSG00000180879/ENSG00000239264	GANAB/PRKCSH/UBE2J1/ERO1B/MBTPS2/SSR4/TXNDC5	hsa:23193/hsa:5589/hsa:51465/hsa:56605/hsa:51360/hsa:6748/hsa:81567	7	5	ENSG00000089597/ENSG00000130175/ENSG00000086619/ENSG00000012174/ENSG00000180879	2	ENSG00000198833/ENSG00000239264
ENSG00000111331	OAS3	9606.ENSP00000228928	ENSG00000120738	EGR1	9606.ENSP00000239938	917			BP	GO:1902475	L-alpha-amino acid transmembrane transport	6/449	39/14209	0.00129601	0.0528286	ENSG00000092068/ENSG00000182902/ENSG00000168385/ENSG00000139514/ENSG00000102743/ENSG00000188338	SLC7A8/SLC25A18/SEPT2/SLC7A1/SLC25A15/SLC38A3	6	4	ENSG00000092068/ENSG00000182902/ENSG00000168385/ENSG00000188338	2	ENSG00000139514/ENSG00000102743				hsa05202	Transcriptional misregulation in cancer	7/231	155/5823	0.418299	0.948336	ENSG00000245848/ENSG00000006468/ENSG00000141510/ENSG00000244405/ENSG00000099860/ENSG00000104885/ENSG00000163513	CEBPA/ETV1/TP53/ETV5/GADD45B/DOT1L/TGFBR2	hsa:1050/hsa:2115/hsa:7157/hsa:2119/hsa:4616/hsa:84444/hsa:7048	7	2	ENSG00000245848/ENSG00000163513	5	ENSG00000006468/ENSG00000141510/ENSG00000244405/ENSG00000099860/ENSG00000104885
ENSG00000111331	OAS3	9606.ENSP00000228928	ENSG00000084774	CAD	9606.ENSP00000264705	874			BP	GO:0048644	muscle organ morphogenesis	8/449	68/14209	0.00131095	0.0528931	ENSG00000128917/ENSG00000125845/ENSG00000148677/ENSG00000173706/ENSG00000081479/ENSG00000096696/ENSG00000140416/ENSG00000120742	DLL4/BMP2/ANKRD1/HEG1/LRP2/DSP/TPM1/SERP1	8	7	ENSG00000128917/ENSG00000125845/ENSG00000148677/ENSG00000173706/ENSG00000081479/ENSG00000140416/ENSG00000120742	1	ENSG00000096696				hsa00230	Purine metabolism	7/231	156/5823	0.424875	0.948336	ENSG00000070019/ENSG00000178921/ENSG00000198682/ENSG00000177084/ENSG00000173175/ENSG00000112541/ENSG00000135318	GUCY2C/PFAS/PAPSS2/POLE/ADCY5/PDE10A/NT5E	hsa:2984/hsa:5198/hsa:9060/hsa:5426/hsa:111/hsa:10846/hsa:4907	7	4	ENSG00000070019/ENSG00000198682/ENSG00000173175/ENSG00000135318	3	ENSG00000178921/ENSG00000177084/ENSG00000112541
ENSG00000111331	OAS3	9606.ENSP00000228928	ENSG00000178921	PFAS	9606.ENSP00000313490	565			BP	GO:0034375	high-density lipoprotein particle remodeling	4/449	16/14209	0.00132329	0.0528931	ENSG00000118137/ENSG00000158874/ENSG00000110245/ENSG00000166035	APOA1/APOA2/APOC3/LIPC	4	4	ENSG00000118137/ENSG00000158874/ENSG00000110245/ENSG00000166035	0					hsa00983	Drug metabolism - other enzymes	3/231	60/5823	0.427591	0.948336	ENSG00000084207/ENSG00000156096/ENSG00000148834	GSTP1/UGT2B4/GSTO1	hsa:2950/hsa:7363/hsa:9446	3	2	ENSG00000156096/ENSG00000148834	1	ENSG00000084207
ENSG00000111331	OAS3	9606.ENSP00000228928	ENSG00000126709	IFI6	9606.ENSP00000342513	917			BP	GO:0010876	lipid localization	21/449	321/14209	0.00136004	0.0538394	ENSG00000118137/ENSG00000117528/ENSG00000120885/ENSG00000158874/ENSG00000110245/ENSG00000138823/ENSG00000062282/ENSG00000166035/ENSG00000198911/ENSG00000214530/ENSG00000185920/ENSG00000163586/ENSG00000153162/ENSG00000011347/ENSG00000188488/ENSG00000162409/ENSG00000165029/ENSG00000125730/ENSG00000167972/ENSG00000138308/ENSG00000188257	APOA1/ABCD3/CLU/APOA2/APOC3/MTTP/DGAT2/LIPC/SREBF2/STARD10/PTCH1/FABP1/BMP6/SYT7/SERPINA5/PRKAA2/ABCA1/C3/ABCA3/PLA2G12B/PLA2G2A	21	18	ENSG00000118137/ENSG00000117528/ENSG00000120885/ENSG00000158874/ENSG00000110245/ENSG00000138823/ENSG00000062282/ENSG00000166035/ENSG00000214530/ENSG00000163586/ENSG00000153162/ENSG00000011347/ENSG00000188488/ENSG00000162409/ENSG00000165029/ENSG00000167972/ENSG00000138308/ENSG00000188257	3	ENSG00000198911/ENSG00000185920/ENSG00000125730				hsa05223	Non-small cell lung cancer	3/231	60/5823	0.427591	0.948336	ENSG00000266094/ENSG00000141510/ENSG00000099860	RASSF5/TP53/GADD45B	hsa:83593/hsa:7157/hsa:4616	3	1	ENSG00000266094	2	ENSG00000141510/ENSG00000099860
ENSG00000111331	OAS3	9606.ENSP00000228928	ENSG00000086619	ERO1LB	9606.ENSP00000346635	427			BP	GO:0019433	triglyceride catabolic process	5/449	27/14209	0.00139905	0.0548562	ENSG00000118137/ENSG00000110245/ENSG00000166035/ENSG00000021826/ENSG00000163586	APOA1/APOC3/LIPC/CPS1/FABP1	5	5	ENSG00000118137/ENSG00000110245/ENSG00000166035/ENSG00000021826/ENSG00000163586	0					hsa05222	Small cell lung cancer	4/231	84/5823	0.428732	0.948336	ENSG00000091136/ENSG00000141510/ENSG00000099860/ENSG00000120868	LAMB1/TP53/GADD45B/APAF1	hsa:3912/hsa:7157/hsa:4616/hsa:317	4	1	ENSG00000091136	3	ENSG00000141510/ENSG00000099860/ENSG00000120868
ENSG00000111331	OAS3	9606.ENSP00000228928	ENSG00000185745	IFIT1	9606.ENSP00000360869	971			BP	GO:0006023	aminoglycan biosynthetic process	10/449	102/14209	0.00142821	0.0549455	ENSG00000171451/ENSG00000115884/ENSG00000142798/ENSG00000183098/ENSG00000110080/ENSG00000171004/ENSG00000156966/ENSG00000149541/ENSG00000174684/ENSG00000064225	DSEL/SDC1/HSPG2/GPC6/ST3GAL4/HS6ST2/B3GNT7/B3GAT3/B4GAT1/ST3GAL6	10	7	ENSG00000115884/ENSG00000183098/ENSG00000171004/ENSG00000156966/ENSG00000149541/ENSG00000174684/ENSG00000064225	3	ENSG00000171451/ENSG00000142798/ENSG00000110080				hsa00604	Glycosphingolipid biosynthesis - ganglio series	1/231	14/5823	0.432972	0.948336	ENSG00000115525	ST3GAL5	hsa:8869	1	1	ENSG00000115525	0
ENSG00000111331	OAS3	9606.ENSP00000228928	ENSG00000204394	VARS	9606.ENSP00000364815	663			BP	GO:0006486	protein glycosylation	17/449	237/14209	0.00144137	0.0549455	ENSG00000120697/ENSG00000173702/ENSG00000198833/ENSG00000110080/ENSG00000141505/ENSG00000116209/ENSG00000162885/ENSG00000130714/ENSG00000173950/ENSG00000143641/ENSG00000156966/ENSG00000115525/ENSG00000149541/ENSG00000174684/ENSG00000120742/ENSG00000064225/ENSG00000151233	ALG5/MUC13/UBE2J1/ST3GAL4/ASGR1/TMEM59/B3GALNT2/POMT1/XXYLT1/GALNT2/B3GNT7/ST3GAL5/B3GAT3/B4GAT1/SERP1/ST3GAL6/GXYLT1	17	13	ENSG00000120697/ENSG00000173702/ENSG00000141505/ENSG00000116209/ENSG00000130714/ENSG00000143641/ENSG00000156966/ENSG00000115525/ENSG00000149541/ENSG00000174684/ENSG00000120742/ENSG00000064225/ENSG00000151233	4	ENSG00000198833/ENSG00000110080/ENSG00000162885/ENSG00000173950				hsa04614	Renin-angiotensin system	1/231	14/5823	0.432972	0.948336	ENSG00000166825	ANPEP	hsa:290	1	0		1	ENSG00000166825
ENSG00000111331	OAS3	9606.ENSP00000228928	ENSG00000204525	HLA-C	9606.ENSP00000365402	900			BP	GO:0043413	macromolecule glycosylation	17/449	237/14209	0.00144137	0.0549455	ENSG00000120697/ENSG00000173702/ENSG00000198833/ENSG00000110080/ENSG00000141505/ENSG00000116209/ENSG00000162885/ENSG00000130714/ENSG00000173950/ENSG00000143641/ENSG00000156966/ENSG00000115525/ENSG00000149541/ENSG00000174684/ENSG00000120742/ENSG00000064225/ENSG00000151233	ALG5/MUC13/UBE2J1/ST3GAL4/ASGR1/TMEM59/B3GALNT2/POMT1/XXYLT1/GALNT2/B3GNT7/ST3GAL5/B3GAT3/B4GAT1/SERP1/ST3GAL6/GXYLT1	17	13	ENSG00000120697/ENSG00000173702/ENSG00000141505/ENSG00000116209/ENSG00000130714/ENSG00000143641/ENSG00000156966/ENSG00000115525/ENSG00000149541/ENSG00000174684/ENSG00000120742/ENSG00000064225/ENSG00000151233	4	ENSG00000198833/ENSG00000110080/ENSG00000162885/ENSG00000173950				hsa05168	Herpes simplex infection	6/231	133/5823	0.433817	0.948336	ENSG00000185745/ENSG00000197780/ENSG00000141510/ENSG00000111331/ENSG00000125730/ENSG00000115415	IFIT1/TAF13/TP53/OAS3/C3/STAT1	hsa:3434/hsa:6884/hsa:7157/hsa:4940/hsa:718/hsa:6772	6	4	ENSG00000185745/ENSG00000197780/ENSG00000111331/ENSG00000115415	2	ENSG00000141510/ENSG00000125730
ENSG00000111331	OAS3	9606.ENSP00000228928	ENSG00000187608	ISG15	9606.ENSP00000368699	935			BP	GO:0030500	regulation of bone mineralization	7/449	54/14209	0.00147285	0.0556305	ENSG00000125845/ENSG00000145192/ENSG00000187608/ENSG00000152661/ENSG00000153162/ENSG00000173868/ENSG00000183688	BMP2/AHSG/ISG15/GJA1/BMP6/PHOSPHO1/RFLNB	7	4	ENSG00000125845/ENSG00000145192/ENSG00000187608/ENSG00000153162	3	ENSG00000152661/ENSG00000173868/ENSG00000183688				hsa04114	Oocyte meiosis	5/231	109/5823	0.435989	0.948336	ENSG00000123104/ENSG00000173175/ENSG00000145349/ENSG00000156509/ENSG00000153107	ITPR2/ADCY5/CAMK2D/FBXO43/ANAPC1	hsa:3709/hsa:111/hsa:817/hsa:286151/hsa:64682	5	2	ENSG00000173175/ENSG00000145349	3	ENSG00000123104/ENSG00000156509/ENSG00000153107
ENSG00000111331	OAS3	9606.ENSP00000228928	ENSG00000142089	IFITM3	9606.ENSP00000382707	908			BP	GO:0045778	positive regulation of ossification	8/449	70/14209	0.00158496	0.0593208	ENSG00000125845/ENSG00000101384/ENSG00000245848/ENSG00000187608/ENSG00000142871/ENSG00000152661/ENSG00000153162/ENSG00000160712	BMP2/JAG1/CEBPA/ISG15/CYR61/GJA1/BMP6/IL6R	8	6	ENSG00000125845/ENSG00000245848/ENSG00000187608/ENSG00000142871/ENSG00000153162/ENSG00000160712	2	ENSG00000101384/ENSG00000152661				hsa04145	Phagosome	5/231	109/5823	0.435989	0.948336	ENSG00000144566/ENSG00000123416/ENSG00000159403/ENSG00000125730/ENSG00000167553	RAB5A/TUBA1B/C1R/C3/TUBA1C	hsa:5868/hsa:10376/hsa:715/hsa:718/hsa:84790	5	2	ENSG00000144566/ENSG00000159403	3	ENSG00000123416/ENSG00000125730/ENSG00000167553
ENSG00000111331	OAS3	9606.ENSP00000228928	ENSG00000068079	IFI35	9606.ENSP00000395590	900			BP	GO:0055008	cardiac muscle tissue morphogenesis	7/449	55/14209	0.00164263	0.0594122	ENSG00000128917/ENSG00000125845/ENSG00000148677/ENSG00000173706/ENSG00000081479/ENSG00000096696/ENSG00000140416	DLL4/BMP2/ANKRD1/HEG1/LRP2/DSP/TPM1	7	6	ENSG00000128917/ENSG00000125845/ENSG00000148677/ENSG00000173706/ENSG00000081479/ENSG00000140416	1	ENSG00000096696				hsa04971	Gastric acid secretion	3/231	61/5823	0.438214	0.948336	ENSG00000123104/ENSG00000173175/ENSG00000145349	ITPR2/ADCY5/CAMK2D	hsa:3709/hsa:111/hsa:817	3	2	ENSG00000173175/ENSG00000145349	1	ENSG00000123104
ENSG00000111331	OAS3	9606.ENSP00000228928	ENSG00000234745	HLA-B	9606.ENSP00000399168	900			BP	GO:0015849	organic acid transport	18/449	261/14209	0.00164462	0.0594122	ENSG00000117528/ENSG00000092068/ENSG00000182902/ENSG00000081479/ENSG00000111897/ENSG00000111181/ENSG00000214530/ENSG00000163586/ENSG00000168385/ENSG00000139514/ENSG00000162409/ENSG00000119899/ENSG00000102743/ENSG00000145335/ENSG00000220205/ENSG00000138308/ENSG00000188338/ENSG00000188257	ABCD3/SLC7A8/SLC25A18/LRP2/SERINC1/SLC6A12/STARD10/FABP1/SEPT2/SLC7A1/PRKAA2/SLC17A5/SLC25A15/SNCA/VAMP2/PLA2G12B/SLC38A3/PLA2G2A	18	16	ENSG00000117528/ENSG00000092068/ENSG00000182902/ENSG00000081479/ENSG00000111897/ENSG00000111181/ENSG00000214530/ENSG00000163586/ENSG00000168385/ENSG00000162409/ENSG00000119899/ENSG00000145335/ENSG00000220205/ENSG00000138308/ENSG00000188338/ENSG00000188257	2	ENSG00000139514/ENSG00000102743				hsa04728	Dopaminergic synapse	5/231	110/5823	0.443861	0.948336	ENSG00000168280/ENSG00000123104/ENSG00000173175/ENSG00000145349/ENSG00000114450	KIF5C/ITPR2/ADCY5/CAMK2D/GNB4	hsa:3800/hsa:3709/hsa:111/hsa:817/hsa:59345	5	3	ENSG00000168280/ENSG00000173175/ENSG00000145349	2	ENSG00000123104/ENSG00000114450
ENSG00000111331	OAS3	9606.ENSP00000228928	ENSG00000021826	CPS1	9606.ENSP00000402608	583			BP	GO:0046942	carboxylic acid transport	18/449	261/14209	0.00164462	0.0594122	ENSG00000117528/ENSG00000092068/ENSG00000182902/ENSG00000081479/ENSG00000111897/ENSG00000111181/ENSG00000214530/ENSG00000163586/ENSG00000168385/ENSG00000139514/ENSG00000162409/ENSG00000119899/ENSG00000102743/ENSG00000145335/ENSG00000220205/ENSG00000138308/ENSG00000188338/ENSG00000188257	ABCD3/SLC7A8/SLC25A18/LRP2/SERINC1/SLC6A12/STARD10/FABP1/SEPT2/SLC7A1/PRKAA2/SLC17A5/SLC25A15/SNCA/VAMP2/PLA2G12B/SLC38A3/PLA2G2A	18	16	ENSG00000117528/ENSG00000092068/ENSG00000182902/ENSG00000081479/ENSG00000111897/ENSG00000111181/ENSG00000214530/ENSG00000163586/ENSG00000168385/ENSG00000162409/ENSG00000119899/ENSG00000145335/ENSG00000220205/ENSG00000138308/ENSG00000188338/ENSG00000188257	2	ENSG00000139514/ENSG00000102743				hsa05205	Proteoglycans in cancer	8/231	184/5823	0.447305	0.948336	ENSG00000115884/ENSG00000142798/ENSG00000166225/ENSG00000185920/ENSG00000177283/ENSG00000141510/ENSG00000123104/ENSG00000145349	SDC1/HSPG2/FRS2/PTCH1/FZD8/TP53/ITPR2/CAMK2D	hsa:6382/hsa:3339/hsa:10818/hsa:5727/hsa:8325/hsa:7157/hsa:3709/hsa:817	8	3	ENSG00000115884/ENSG00000166225/ENSG00000145349	5	ENSG00000142798/ENSG00000185920/ENSG00000177283/ENSG00000141510/ENSG00000123104
ENSG00000111331	OAS3	9606.ENSP00000228928	ENSG00000166710	B2M	9606.ENSP00000452780	900			BP	GO:0055026	negative regulation of cardiac muscle tissue development	5/449	28/14209	0.00165956	0.0594122	ENSG00000125845/ENSG00000166225/ENSG00000107984/ENSG00000152661/ENSG00000163513	BMP2/FRS2/DKK1/GJA1/TGFBR2	5	4	ENSG00000125845/ENSG00000166225/ENSG00000107984/ENSG00000163513	1	ENSG00000152661				hsa04216	Ferroptosis	2/231	38/5823	0.448619	0.948336	ENSG00000138449/ENSG00000141510	SLC40A1/TP53	hsa:30061/hsa:7157	2	1	ENSG00000138449	1	ENSG00000141510
ENSG00000111666	CHPT1	9606.ENSP00000229266	ENSG00000075651	PLD1	9606.ENSP00000342793	915			BP	GO:0065005	protein-lipid complex assembly	5/449	28/14209	0.00165956	0.0594122	ENSG00000118137/ENSG00000158874/ENSG00000110245/ENSG00000138823/ENSG00000165029	APOA1/APOA2/APOC3/MTTP/ABCA1	5	5	ENSG00000118137/ENSG00000158874/ENSG00000110245/ENSG00000138823/ENSG00000165029	0					hsa04978	Mineral absorption	2/231	38/5823	0.448619	0.948336	ENSG00000157214/ENSG00000138449	STEAP2/SLC40A1	hsa:261729/hsa:30061	2	1	ENSG00000138449	1	ENSG00000157214
ENSG00000111666	CHPT1	9606.ENSP00000229266	ENSG00000138308	PLA2G12B	9606.ENSP00000362123	911			BP	GO:0043687	post-translational protein modification	24/449	395/14209	0.00174512	0.0619367	ENSG00000118137/ENSG00000091136/ENSG00000171560/ENSG00000158874/ENSG00000113889/ENSG00000150687/ENSG00000146678/ENSG00000171557/ENSG00000198734/ENSG00000116016/ENSG00000144566/ENSG00000081051/ENSG00000099937/ENSG00000145192/ENSG00000151655/ENSG00000130175/ENSG00000101843/ENSG00000142871/ENSG00000140093/ENSG00000197249/ENSG00000116260/ENSG00000125730/ENSG00000109790/ENSG00000089199	APOA1/LAMB1/FGA/APOA2/KNG1/PRSS23/IGFBP1/FGG/F5/EPAS1/RAB5A/AFP/SERPIND1/AHSG/ITIH2/PRKCSH/PSMD10/CYR61/SERPINA10/SERPINA1/QSOX1/C3/KLHL5/CHGB	24	15	ENSG00000118137/ENSG00000091136/ENSG00000158874/ENSG00000113889/ENSG00000198734/ENSG00000144566/ENSG00000099937/ENSG00000145192/ENSG00000151655/ENSG00000130175/ENSG00000142871/ENSG00000140093/ENSG00000197249/ENSG00000116260/ENSG00000089199	9	ENSG00000171560/ENSG00000150687/ENSG00000146678/ENSG00000171557/ENSG00000116016/ENSG00000081051/ENSG00000101843/ENSG00000125730/ENSG00000109790				hsa04917	Prolactin signaling pathway	3/231	62/5823	0.448762	0.948336	ENSG00000135346/ENSG00000163581/ENSG00000115415	CGA/SLC2A2/STAT1	hsa:1081/hsa:6514/hsa:6772	3	3	ENSG00000135346/ENSG00000163581/ENSG00000115415	0
ENSG00000111666	CHPT1	9606.ENSP00000229266	ENSG00000188257	PLA2G2A	9606.ENSP00000364252	900			BP	GO:0050727	regulation of inflammatory response	18/449	263/14209	0.00178964	0.062974	ENSG00000118137/ENSG00000120885/ENSG00000131187/ENSG00000117335/ENSG00000084207/ENSG00000145192/ENSG00000021852/ENSG00000167191/ENSG00000196776/ENSG00000120054/ENSG00000159403/ENSG00000118503/ENSG00000125730/ENSG00000050628/ENSG00000135318/ENSG00000110651/ENSG00000145335/ENSG00000188257	APOA1/CLU/F12/CD46/GSTP1/AHSG/C8B/GPRC5B/CD47/CPN1/C1R/TNFAIP3/C3/PTGER3/NT5E/CD81/SNCA/PLA2G2A	18	14	ENSG00000118137/ENSG00000120885/ENSG00000131187/ENSG00000117335/ENSG00000145192/ENSG00000021852/ENSG00000196776/ENSG00000120054/ENSG00000159403/ENSG00000050628/ENSG00000135318/ENSG00000110651/ENSG00000145335/ENSG00000188257	4	ENSG00000084207/ENSG00000167191/ENSG00000118503/ENSG00000125730				hsa04722	Neurotrophin signaling pathway	5/231	111/5823	0.451708	0.948336	ENSG00000166225/ENSG00000141510/ENSG00000145349/ENSG00000137764/ENSG00000134243	FRS2/TP53/CAMK2D/MAP2K5/SORT1	hsa:10818/hsa:7157/hsa:817/hsa:5607/hsa:6272	5	4	ENSG00000166225/ENSG00000145349/ENSG00000137764/ENSG00000134243	1	ENSG00000141510
ENSG00000113583	C5orf15	9606.ENSP00000231512	ENSG00000205423	CNEP1R1	9606.ENSP00000405635	472			BP	GO:0015807	L-amino acid transport	7/449	56/14209	0.00182725	0.0637523	ENSG00000092068/ENSG00000182902/ENSG00000111897/ENSG00000168385/ENSG00000139514/ENSG00000102743/ENSG00000188338	SLC7A8/SLC25A18/SERINC1/SEPT2/SLC7A1/SLC25A15/SLC38A3	7	5	ENSG00000092068/ENSG00000182902/ENSG00000111897/ENSG00000168385/ENSG00000188338	2	ENSG00000139514/ENSG00000102743				hsa01522	Endocrine resistance	4/231	89/5823	0.4731	0.948336	ENSG00000128917/ENSG00000101384/ENSG00000141510/ENSG00000173175	DLL4/JAG1/TP53/ADCY5	hsa:54567/hsa:182/hsa:7157/hsa:111	4	2	ENSG00000128917/ENSG00000173175	2	ENSG00000101384/ENSG00000141510
ENSG00000113595	TRIM23	9606.ENSP00000231524	ENSG00000117984	CTSD	9606.ENSP00000236671	440			BP	GO:0048660	regulation of smooth muscle cell proliferation	10/449	106/14209	0.00191038	0.0644035	ENSG00000084207/ENSG00000140416/ENSG00000068024/ENSG00000085662/ENSG00000141510/ENSG00000118503/ENSG00000160712/ENSG00000253729/ENSG00000163513/ENSG00000115415	GSTP1/TPM1/HDAC4/AKR1B1/TP53/TNFAIP3/IL6R/PRKDC/TGFBR2/STAT1	10	5	ENSG00000140416/ENSG00000085662/ENSG00000160712/ENSG00000163513/ENSG00000115415	5	ENSG00000084207/ENSG00000068024/ENSG00000141510/ENSG00000118503/ENSG00000253729				hsa04726	Serotonergic synapse	4/231	89/5823	0.4731	0.948336	ENSG00000123104/ENSG00000173175/ENSG00000114450/ENSG00000138109	ITPR2/ADCY5/GNB4/CYP2C9	hsa:3709/hsa:111/hsa:59345/hsa:1559	4	2	ENSG00000173175/ENSG00000138109	2	ENSG00000123104/ENSG00000114450
ENSG00000113595	TRIM23	9606.ENSP00000231524	ENSG00000075651	PLD1	9606.ENSP00000342793	485			BP	GO:0009101	glycoprotein biosynthetic process	20/449	308/14209	0.00191513	0.0644035	ENSG00000120697/ENSG00000171451/ENSG00000173702/ENSG00000139289/ENSG00000198833/ENSG00000110080/ENSG00000141505/ENSG00000116209/ENSG00000162885/ENSG00000130714/ENSG00000173950/ENSG00000143641/ENSG00000171004/ENSG00000156966/ENSG00000115525/ENSG00000149541/ENSG00000174684/ENSG00000120742/ENSG00000064225/ENSG00000151233	ALG5/DSEL/MUC13/PHLDA1/UBE2J1/ST3GAL4/ASGR1/TMEM59/B3GALNT2/POMT1/XXYLT1/GALNT2/HS6ST2/B3GNT7/ST3GAL5/B3GAT3/B4GAT1/SERP1/ST3GAL6/GXYLT1	20	15	ENSG00000120697/ENSG00000173702/ENSG00000139289/ENSG00000141505/ENSG00000116209/ENSG00000130714/ENSG00000143641/ENSG00000171004/ENSG00000156966/ENSG00000115525/ENSG00000149541/ENSG00000174684/ENSG00000120742/ENSG00000064225/ENSG00000151233	5	ENSG00000171451/ENSG00000198833/ENSG00000110080/ENSG00000162885/ENSG00000173950				hsa04962	Vasopressin-regulated water reabsorption	2/231	40/5823	0.475278	0.948336	ENSG00000144566/ENSG00000220205	RAB5A/VAMP2	hsa:5868/hsa:6844	2	2	ENSG00000144566/ENSG00000220205	0
ENSG00000114450	GNB4	9606.ENSP00000232564	ENSG00000139725	RHOF	9606.ENSP00000267205	449			BP	GO:0032371	regulation of sterol transport	6/449	42/14209	0.00192413	0.0644035	ENSG00000118137/ENSG00000158874/ENSG00000110245/ENSG00000198911/ENSG00000185920/ENSG00000165029	APOA1/APOA2/APOC3/SREBF2/PTCH1/ABCA1	6	4	ENSG00000118137/ENSG00000158874/ENSG00000110245/ENSG00000165029	2	ENSG00000198911/ENSG00000185920				hsa05219	Bladder cancer	2/231	40/5823	0.475278	0.948336	ENSG00000196730/ENSG00000141510	DAPK1/TP53	hsa:1612/hsa:7157	2	0		2	ENSG00000196730/ENSG00000141510
ENSG00000114450	GNB4	9606.ENSP00000232564	ENSG00000173175	ADCY5	9606.ENSP00000419361	925			BP	GO:0032374	regulation of cholesterol transport	6/449	42/14209	0.00192413	0.0644035	ENSG00000118137/ENSG00000158874/ENSG00000110245/ENSG00000198911/ENSG00000185920/ENSG00000165029	APOA1/APOA2/APOC3/SREBF2/PTCH1/ABCA1	6	4	ENSG00000118137/ENSG00000158874/ENSG00000110245/ENSG00000165029	2	ENSG00000198911/ENSG00000185920				hsa05030	Cocaine addiction	2/231	41/5823	0.488313	0.948336	ENSG00000161509/ENSG00000173175	GRIN2C/ADCY5	hsa:2905/hsa:111	2	2	ENSG00000161509/ENSG00000173175	0
ENSG00000003436	TFPI	9606.ENSP00000233156	ENSG00000113889	KNG1	9606.ENSP00000265023	420			BP	GO:0033344	cholesterol efflux	6/449	42/14209	0.00192413	0.0644035	ENSG00000118137/ENSG00000158874/ENSG00000110245/ENSG00000198911/ENSG00000185920/ENSG00000165029	APOA1/APOA2/APOC3/SREBF2/PTCH1/ABCA1	6	4	ENSG00000118137/ENSG00000158874/ENSG00000110245/ENSG00000165029	2	ENSG00000198911/ENSG00000185920				hsa05214	Glioma	3/231	66/5823	0.490108	0.948336	ENSG00000141510/ENSG00000099860/ENSG00000145349	TP53/GADD45B/CAMK2D	hsa:7157/hsa:4616/hsa:817	3	1	ENSG00000145349	2	ENSG00000141510/ENSG00000099860
ENSG00000003436	TFPI	9606.ENSP00000233156	ENSG00000198734	F5	9606.ENSP00000356771	942			BP	GO:0016042	lipid catabolic process	18/449	266/14209	0.00202733	0.0673107	ENSG00000118137/ENSG00000117528/ENSG00000158874/ENSG00000110245/ENSG00000166035/ENSG00000131238/ENSG00000105398/ENSG00000186529/ENSG00000166311/ENSG00000021826/ENSG00000140526/ENSG00000163586/ENSG00000198189/ENSG00000075651/ENSG00000138308/ENSG00000104325/ENSG00000188257/ENSG00000177565	APOA1/ABCD3/APOA2/APOC3/LIPC/PPT1/SULT2A1/CYP4F3/SMPD1/CPS1/ABHD2/FABP1/HSD17B11/PLD1/PLA2G12B/DECR1/PLA2G2A/TBL1XR1	18	17	ENSG00000118137/ENSG00000117528/ENSG00000158874/ENSG00000110245/ENSG00000166035/ENSG00000131238/ENSG00000105398/ENSG00000186529/ENSG00000166311/ENSG00000021826/ENSG00000140526/ENSG00000163586/ENSG00000198189/ENSG00000138308/ENSG00000104325/ENSG00000188257/ENSG00000177565	1	ENSG00000075651				hsa04725	Cholinergic synapse	4/231	91/5823	0.490496	0.948336	ENSG00000123104/ENSG00000173175/ENSG00000145349/ENSG00000114450	ITPR2/ADCY5/CAMK2D/GNB4	hsa:3709/hsa:111/hsa:817/hsa:59345	4	2	ENSG00000173175/ENSG00000145349	2	ENSG00000123104/ENSG00000114450
ENSG00000003436	TFPI	9606.ENSP00000233156	ENSG00000126218	F10	9606.ENSP00000364709	996			BP	GO:0070085	glycosylation	17/449	245/14209	0.00205416	0.0676558	ENSG00000120697/ENSG00000173702/ENSG00000198833/ENSG00000110080/ENSG00000141505/ENSG00000116209/ENSG00000162885/ENSG00000130714/ENSG00000173950/ENSG00000143641/ENSG00000156966/ENSG00000115525/ENSG00000149541/ENSG00000174684/ENSG00000120742/ENSG00000064225/ENSG00000151233	ALG5/MUC13/UBE2J1/ST3GAL4/ASGR1/TMEM59/B3GALNT2/POMT1/XXYLT1/GALNT2/B3GNT7/ST3GAL5/B3GAT3/B4GAT1/SERP1/ST3GAL6/GXYLT1	17	13	ENSG00000120697/ENSG00000173702/ENSG00000141505/ENSG00000116209/ENSG00000130714/ENSG00000143641/ENSG00000156966/ENSG00000115525/ENSG00000149541/ENSG00000174684/ENSG00000120742/ENSG00000064225/ENSG00000151233	4	ENSG00000198833/ENSG00000110080/ENSG00000162885/ENSG00000173950				hsa04928	Parathyroid hormone synthesis, secretion and action	4/231	91/5823	0.490496	0.948336	ENSG00000120738/ENSG00000123104/ENSG00000173175/ENSG00000075651	EGR1/ITPR2/ADCY5/PLD1	hsa:1958/hsa:3709/hsa:111/hsa:5337	4	1	ENSG00000173175	3	ENSG00000120738/ENSG00000123104/ENSG00000075651
ENSG00000117984	CTSD	9606.ENSP00000236671	ENSG00000141510	TP53	9606.ENSP00000269305	956			BP	GO:0008211	glucocorticoid metabolic process	4/449	18/14209	0.00211618	0.0677272	ENSG00000118137/ENSG00000050165/ENSG00000125845/ENSG00000170099	APOA1/DKK3/BMP2/SERPINA6	4	4	ENSG00000118137/ENSG00000050165/ENSG00000125845/ENSG00000170099	0					hsa00450	Selenocompound metabolism	1/231	17/5823	0.497974	0.948336	ENSG00000198682	PAPSS2	hsa:9060	1	1	ENSG00000198682	0
ENSG00000117984	CTSD	9606.ENSP00000236671	ENSG00000144566	RAB5A	9606.ENSP00000273047	686			BP	GO:0070723	response to cholesterol	4/449	18/14209	0.00211618	0.0677272	ENSG00000157193/ENSG00000185920/ENSG00000165029/ENSG00000163513	LRP8/PTCH1/ABCA1/TGFBR2	4	2	ENSG00000165029/ENSG00000163513	2	ENSG00000157193/ENSG00000185920				hsa04270	Vascular smooth muscle contraction	4/231	92/5823	0.499107	0.948336	ENSG00000123104/ENSG00000173175/ENSG00000138308/ENSG00000188257	ITPR2/ADCY5/PLA2G12B/PLA2G2A	hsa:3709/hsa:111/hsa:84647/hsa:5320	4	3	ENSG00000173175/ENSG00000138308/ENSG00000188257	1	ENSG00000123104
ENSG00000117984	CTSD	9606.ENSP00000236671	ENSG00000120885	CLU	9606.ENSP00000315130	416			BP	GO:0072111	cell proliferation involved in kidney development	4/449	18/14209	0.00211618	0.0677272	ENSG00000125845/ENSG00000185920/ENSG00000120738/ENSG00000115415	BMP2/PTCH1/EGR1/STAT1	4	2	ENSG00000125845/ENSG00000115415	2	ENSG00000185920/ENSG00000120738				hsa04520	Adherens junction	3/231	67/5823	0.500211	0.948336	ENSG00000095637/ENSG00000163513/ENSG00000149177	SORBS1/TGFBR2/PTPRJ	hsa:10580/hsa:7048/hsa:5795	3	1	ENSG00000163513	2	ENSG00000095637/ENSG00000149177
ENSG00000117984	CTSD	9606.ENSP00000236671	ENSG00000166311	SMPD1	9606.ENSP00000340409	565			BP	GO:0036230	granulocyte activation	25/449	424/14209	0.00212213	0.0677272	ENSG00000138772/ENSG00000084207/ENSG00000096696/ENSG00000198053/ENSG00000145192/ENSG00000163739/ENSG00000111816/ENSG00000137563/ENSG00000166710/ENSG00000197249/ENSG00000196776/ENSG00000118271/ENSG00000116260/ENSG00000075651/ENSG00000033122/ENSG00000120868/ENSG00000125730/ENSG00000139725/ENSG00000123131/ENSG00000229314/ENSG00000149177/ENSG00000220205/ENSG00000239264/ENSG00000166825/ENSG00000117984	ANXA3/GSTP1/DSP/SIRPA/AHSG/CXCL1/FRK/GGH/B2M/SERPINA1/CD47/TTR/QSOX1/PLD1/LRRC7/APAF1/C3/RHOF/PRDX4/ORM1/PTPRJ/VAMP2/TXNDC5/ANPEP/CTSD	25	14	ENSG00000138772/ENSG00000145192/ENSG00000111816/ENSG00000137563/ENSG00000166710/ENSG00000197249/ENSG00000196776/ENSG00000118271/ENSG00000116260/ENSG00000033122/ENSG00000123131/ENSG00000229314/ENSG00000220205/ENSG00000117984	11	ENSG00000084207/ENSG00000096696/ENSG00000198053/ENSG00000163739/ENSG00000075651/ENSG00000120868/ENSG00000125730/ENSG00000139725/ENSG00000149177/ENSG00000239264/ENSG00000166825				hsa00600	Sphingolipid metabolism	2/231	42/5823	0.501145	0.948336	ENSG00000198964/ENSG00000166311	SGMS1/SMPD1	hsa:259230/hsa:6609	2	2	ENSG00000198964/ENSG00000166311	0
ENSG00000117984	CTSD	9606.ENSP00000236671	ENSG00000170915	PAQR8	9606.ENSP00000353953	750			BP	GO:0018279	protein N-linked glycosylation via asparagine	6/449	43/14209	0.00217759	0.068436	ENSG00000120697/ENSG00000198833/ENSG00000110080/ENSG00000141505/ENSG00000115525/ENSG00000064225	ALG5/UBE2J1/ST3GAL4/ASGR1/ST3GAL5/ST3GAL6	6	4	ENSG00000120697/ENSG00000141505/ENSG00000115525/ENSG00000064225	2	ENSG00000198833/ENSG00000110080				hsa05206	MicroRNAs in cancer	7/231	168/5823	0.502757	0.948336	ENSG00000140416/ENSG00000068024/ENSG00000026025/ENSG00000104081/ENSG00000141510/ENSG00000139514/ENSG00000153094	TPM1/HDAC4/VIM/BMF/TP53/SLC7A1/BCL2L11	hsa:7168/hsa:9759/hsa:7431/hsa:90427/hsa:7157/hsa:6541/hsa:10018	7	4	ENSG00000140416/ENSG00000026025/ENSG00000104081/ENSG00000153094	3	ENSG00000068024/ENSG00000141510/ENSG00000139514
ENSG00000117984	CTSD	9606.ENSP00000236671	ENSG00000165029	ABCA1	9606.ENSP00000363868	836			BP	GO:0045843	negative regulation of striated muscle tissue development	6/449	43/14209	0.00217759	0.068436	ENSG00000125845/ENSG00000166225/ENSG00000107984/ENSG00000152661/ENSG00000157514/ENSG00000163513	BMP2/FRS2/DKK1/GJA1/TSC22D3/TGFBR2	6	5	ENSG00000125845/ENSG00000166225/ENSG00000107984/ENSG00000157514/ENSG00000163513	1	ENSG00000152661				hsa04014	Ras signaling pathway	8/231	194/5823	0.507539	0.948336	ENSG00000266094/ENSG00000144566/ENSG00000169242/ENSG00000075651/ENSG00000114450/ENSG00000119630/ENSG00000138308/ENSG00000188257	RASSF5/RAB5A/EFNA1/PLD1/GNB4/PGF/PLA2G12B/PLA2G2A	hsa:83593/hsa:5868/hsa:1942/hsa:5337/hsa:59345/hsa:5228/hsa:84647/hsa:5320	8	6	ENSG00000266094/ENSG00000144566/ENSG00000169242/ENSG00000119630/ENSG00000138308/ENSG00000188257	2	ENSG00000075651/ENSG00000114450
ENSG00000117984	CTSD	9606.ENSP00000236671	ENSG00000131238	PPT1	9606.ENSP00000394863	531			BP	GO:0048659	smooth muscle cell proliferation	10/449	108/14209	0.00219652	0.0685082	ENSG00000084207/ENSG00000140416/ENSG00000068024/ENSG00000085662/ENSG00000141510/ENSG00000118503/ENSG00000160712/ENSG00000253729/ENSG00000163513/ENSG00000115415	GSTP1/TPM1/HDAC4/AKR1B1/TP53/TNFAIP3/IL6R/PRKDC/TGFBR2/STAT1	10	5	ENSG00000140416/ENSG00000085662/ENSG00000160712/ENSG00000163513/ENSG00000115415	5	ENSG00000084207/ENSG00000068024/ENSG00000141510/ENSG00000118503/ENSG00000253729				hsa01230	Biosynthesis of amino acids	3/231	68/5823	0.510212	0.948336	ENSG00000021826/ENSG00000167701/ENSG00000130707	CPS1/GPT/ASS1	hsa:1373/hsa:2875/hsa:445	3	2	ENSG00000021826/ENSG00000167701	1	ENSG00000130707
ENSG00000117984	CTSD	9606.ENSP00000236671	ENSG00000123595	RAB9A	9606.ENSP00000420127	493			BP	GO:0003208	cardiac ventricle morphogenesis	7/449	58/14209	0.00224445	0.0694767	ENSG00000128917/ENSG00000173706/ENSG00000081479/ENSG00000101384/ENSG00000096696/ENSG00000140416/ENSG00000163513	DLL4/HEG1/LRP2/JAG1/DSP/TPM1/TGFBR2	7	5	ENSG00000128917/ENSG00000173706/ENSG00000081479/ENSG00000140416/ENSG00000163513	2	ENSG00000101384/ENSG00000096696				hsa04340	Hedgehog signaling pathway	2/231	43/5823	0.51377	0.948336	ENSG00000081479/ENSG00000185920	LRP2/PTCH1	hsa:4036/hsa:5727	2	1	ENSG00000081479	1	ENSG00000185920
ENSG00000118137	APOA1	9606.ENSP00000236850	ENSG00000118271	TTR	9606.ENSP00000237014	986			BP	GO:1901216	positive regulation of neuron death	8/449	74/14209	0.00226809	0.0696777	ENSG00000120885/ENSG00000107984/ENSG00000107859/ENSG00000120738/ENSG00000068024/ENSG00000141510/ENSG00000153094/ENSG00000145335	CLU/DKK1/PITX3/EGR1/HDAC4/TP53/BCL2L11/SNCA	8	4	ENSG00000120885/ENSG00000107984/ENSG00000153094/ENSG00000145335	4	ENSG00000107859/ENSG00000120738/ENSG00000068024/ENSG00000141510				hsa04915	Estrogen signaling pathway	4/231	94/5823	0.516138	0.948336	ENSG00000111057/ENSG00000123104/ENSG00000173175/ENSG00000117984	KRT18/ITPR2/ADCY5/CTSD	hsa:3875/hsa:3709/hsa:111/hsa:1509	4	3	ENSG00000111057/ENSG00000173175/ENSG00000117984	1	ENSG00000123104
ENSG00000118137	APOA1	9606.ENSP00000236850	ENSG00000115884	SDC1	9606.ENSP00000254351	906			BP	GO:0032350	regulation of hormone metabolic process	5/449	30/14209	0.00228479	0.0696777	ENSG00000050165/ENSG00000125845/ENSG00000105707/ENSG00000120738/ENSG00000153162	DKK3/BMP2/HPN/EGR1/BMP6	5	4	ENSG00000050165/ENSG00000125845/ENSG00000105707/ENSG00000153162	1	ENSG00000120738				hsa00340	Histidine metabolism	1/231	18/5823	0.517947	0.948336	ENSG00000111275	ALDH2	hsa:217	1	1	ENSG00000111275	0
ENSG00000118137	APOA1	9606.ENSP00000236850	ENSG00000081479	LRP2	9606.ENSP00000263816	944			BP	GO:0006869	lipid transport	19/449	291/14209	0.0023139	0.0700467	ENSG00000118137/ENSG00000117528/ENSG00000120885/ENSG00000158874/ENSG00000110245/ENSG00000138823/ENSG00000166035/ENSG00000198911/ENSG00000214530/ENSG00000185920/ENSG00000163586/ENSG00000153162/ENSG00000011347/ENSG00000188488/ENSG00000162409/ENSG00000165029/ENSG00000167972/ENSG00000138308/ENSG00000188257	APOA1/ABCD3/CLU/APOA2/APOC3/MTTP/LIPC/SREBF2/STARD10/PTCH1/FABP1/BMP6/SYT7/SERPINA5/PRKAA2/ABCA1/ABCA3/PLA2G12B/PLA2G2A	19	17	ENSG00000118137/ENSG00000117528/ENSG00000120885/ENSG00000158874/ENSG00000110245/ENSG00000138823/ENSG00000166035/ENSG00000214530/ENSG00000163586/ENSG00000153162/ENSG00000011347/ENSG00000188488/ENSG00000162409/ENSG00000165029/ENSG00000167972/ENSG00000138308/ENSG00000188257	2	ENSG00000198911/ENSG00000185920				hsa01210	2-Oxocarboxylic acid metabolism	1/231	18/5823	0.517947	0.948336	ENSG00000167701	GPT	hsa:2875	1	1	ENSG00000167701	0
ENSG00000118137	APOA1	9606.ENSP00000236850	ENSG00000138823	MTTP	9606.ENSP00000265517	956			BP	GO:0050878	regulation of body fluid levels	24/449	404/14209	0.00234522	0.0704766	ENSG00000171560/ENSG00000113889/ENSG00000131187/ENSG00000171557/ENSG00000173706/ENSG00000126218/ENSG00000198734/ENSG00000123191/ENSG00000144566/ENSG00000099937/ENSG00000140093/ENSG00000152661/ENSG00000198682/ENSG00000197249/ENSG00000121057/ENSG00000188488/ENSG00000085662/ENSG00000013016/ENSG00000123104/ENSG00000173175/ENSG00000003436/ENSG00000084774/ENSG00000171564/ENSG00000154127	FGA/KNG1/F12/FGG/HEG1/F10/F5/ATP7B/RAB5A/SERPIND1/SERPINA10/GJA1/PAPSS2/SERPINA1/AKAP1/SERPINA5/AKR1B1/EHD3/ITPR2/ADCY5/TFPI/CAD/FGB/UBASH3B	24	17	ENSG00000113889/ENSG00000131187/ENSG00000173706/ENSG00000126218/ENSG00000198734/ENSG00000123191/ENSG00000144566/ENSG00000099937/ENSG00000140093/ENSG00000198682/ENSG00000197249/ENSG00000121057/ENSG00000188488/ENSG00000085662/ENSG00000013016/ENSG00000173175/ENSG00000003436	7	ENSG00000171560/ENSG00000171557/ENSG00000152661/ENSG00000123104/ENSG00000084774/ENSG00000171564/ENSG00000154127				hsa05167	Kaposi sarcoma-associated herpesvirus infection	6/231	147/5823	0.53138	0.948336	ENSG00000163739/ENSG00000141510/ENSG00000123104/ENSG00000114450/ENSG00000125730/ENSG00000115415	CXCL1/TP53/ITPR2/GNB4/C3/STAT1	hsa:2919/hsa:7157/hsa:3709/hsa:59345/hsa:718/hsa:6772	6	1	ENSG00000115415	5	ENSG00000163739/ENSG00000141510/ENSG00000123104/ENSG00000114450/ENSG00000125730
ENSG00000118137	APOA1	9606.ENSP00000236850	ENSG00000110169	HPX	9606.ENSP00000265983	605			BP	GO:0002697	regulation of immune effector process	18/449	270/14209	0.00238512	0.071156	ENSG00000118137/ENSG00000120885/ENSG00000158874/ENSG00000185745/ENSG00000117335/ENSG00000000003/ENSG00000110169/ENSG00000021852/ENSG00000166710/ENSG00000167191/ENSG00000120054/ENSG00000159403/ENSG00000118503/ENSG00000125730/ENSG00000204592/ENSG00000110651/ENSG00000253729/ENSG00000115415	APOA1/CLU/APOA2/IFIT1/CD46/TSPAN6/HPX/C8B/B2M/GPRC5B/CPN1/C1R/TNFAIP3/C3/HLA-E/CD81/PRKDC/STAT1	18	14	ENSG00000118137/ENSG00000120885/ENSG00000158874/ENSG00000185745/ENSG00000117335/ENSG00000000003/ENSG00000110169/ENSG00000021852/ENSG00000166710/ENSG00000120054/ENSG00000159403/ENSG00000204592/ENSG00000110651/ENSG00000115415	4	ENSG00000167191/ENSG00000118503/ENSG00000125730/ENSG00000253729				hsa04723	Retrograde endocannabinoid signaling	5/231	122/5823	0.535599	0.948336	ENSG00000123104/ENSG00000111886/ENSG00000173175/ENSG00000198786/ENSG00000114450	ITPR2/GABRR2/ADCY5/MT-ND5/GNB4	hsa:3709/hsa:2570/hsa:111/hsa:4540/hsa:59345	5	2	ENSG00000111886/ENSG00000173175	3	ENSG00000123104/ENSG00000198786/ENSG00000114450
ENSG00000118137	APOA1	9606.ENSP00000236850	ENSG00000163586	FABP1	9606.ENSP00000295834	942			BP	GO:0003007	heart morphogenesis	15/449	207/14209	0.0024372	0.071695	ENSG00000128917/ENSG00000125845/ENSG00000148677/ENSG00000173706/ENSG00000081479/ENSG00000107984/ENSG00000101384/ENSG00000096696/ENSG00000142871/ENSG00000152661/ENSG00000185920/ENSG00000169242/ENSG00000140416/ENSG00000108175/ENSG00000163513	DLL4/BMP2/ANKRD1/HEG1/LRP2/DKK1/JAG1/DSP/CYR61/GJA1/PTCH1/EFNA1/TPM1/ZMIZ1/TGFBR2	15	11	ENSG00000128917/ENSG00000125845/ENSG00000148677/ENSG00000173706/ENSG00000081479/ENSG00000107984/ENSG00000142871/ENSG00000169242/ENSG00000140416/ENSG00000108175/ENSG00000163513	4	ENSG00000101384/ENSG00000096696/ENSG00000152661/ENSG00000185920				hsa04950	Maturity onset diabetes of the young	1/231	19/5823	0.53713	0.948336	ENSG00000163581	SLC2A2	hsa:6514	1	1	ENSG00000163581	0
ENSG00000118137	APOA1	9606.ENSP00000236850	ENSG00000166035	LIPC	9606.ENSP00000299022	625			BP	GO:0018196	peptidyl-asparagine modification	6/449	44/14209	0.00245543	0.071695	ENSG00000120697/ENSG00000198833/ENSG00000110080/ENSG00000141505/ENSG00000115525/ENSG00000064225	ALG5/UBE2J1/ST3GAL4/ASGR1/ST3GAL5/ST3GAL6	6	4	ENSG00000120697/ENSG00000141505/ENSG00000115525/ENSG00000064225	2	ENSG00000198833/ENSG00000110080				hsa00830	Retinol metabolism	2/231	45/5823	0.53838	0.948336	ENSG00000156096/ENSG00000138109	UGT2B4/CYP2C9	hsa:7363/hsa:1559	2	2	ENSG00000156096/ENSG00000138109	0
ENSG00000118137	APOA1	9606.ENSP00000236850	ENSG00000157193	LRP8	9606.ENSP00000303634	911			BP	GO:0048635	negative regulation of muscle organ development	6/449	44/14209	0.00245543	0.071695	ENSG00000125845/ENSG00000166225/ENSG00000107984/ENSG00000152661/ENSG00000157514/ENSG00000163513	BMP2/FRS2/DKK1/GJA1/TSC22D3/TGFBR2	6	5	ENSG00000125845/ENSG00000166225/ENSG00000107984/ENSG00000157514/ENSG00000163513	1	ENSG00000152661				hsa04380	Osteoclast differentiation	4/231	97/5823	0.541173	0.948336	ENSG00000198053/ENSG00000077150/ENSG00000163513/ENSG00000115415	SIRPA/NFKB2/TGFBR2/STAT1	hsa:140885/hsa:4791/hsa:7048/hsa:6772	4	2	ENSG00000163513/ENSG00000115415	2	ENSG00000198053/ENSG00000077150
ENSG00000118137	APOA1	9606.ENSP00000236850	ENSG00000171560	FGA	9606.ENSP00000306361	983			BP	GO:0030279	negative regulation of ossification	7/449	59/14209	0.00247881	0.071868	ENSG00000107984/ENSG00000145192/ENSG00000090539/ENSG00000185920/ENSG00000068024/ENSG00000164188/ENSG00000183688	DKK1/AHSG/CHRD/PTCH1/HDAC4/RANBP3L/RFLNB	7	4	ENSG00000107984/ENSG00000145192/ENSG00000090539/ENSG00000164188	3	ENSG00000185920/ENSG00000068024/ENSG00000183688				hsa05163	Human cytomegalovirus infection	7/231	175/5823	0.546642	0.948336	ENSG00000107562/ENSG00000141510/ENSG00000123104/ENSG00000173175/ENSG00000160712/ENSG00000114450/ENSG00000050628	CXCL12/TP53/ITPR2/ADCY5/IL6R/GNB4/PTGER3	hsa:6387/hsa:7157/hsa:3709/hsa:111/hsa:3570/hsa:59345/hsa:5733	7	3	ENSG00000173175/ENSG00000160712/ENSG00000050628	4	ENSG00000107562/ENSG00000141510/ENSG00000123104/ENSG00000114450
ENSG00000118137	APOA1	9606.ENSP00000236850	ENSG00000120885	CLU	9606.ENSP00000315130	596			BP	GO:0034405	response to fluid shear stress	5/449	31/14209	0.00265456	0.0757611	ENSG00000198911/ENSG00000152661/ENSG00000137764/ENSG00000130707/ENSG00000165029	SREBF2/GJA1/MAP2K5/ASS1/ABCA1	5	2	ENSG00000137764/ENSG00000165029	3	ENSG00000198911/ENSG00000152661/ENSG00000130707				hsa05220	Chronic myeloid leukemia	3/231	72/5823	0.549133	0.948336	ENSG00000141510/ENSG00000099860/ENSG00000163513	TP53/GADD45B/TGFBR2	hsa:7157/hsa:4616/hsa:7048	3	1	ENSG00000163513	2	ENSG00000141510/ENSG00000099860
ENSG00000118137	APOA1	9606.ENSP00000236850	ENSG00000145335	SNCA	9606.ENSP00000338345	913			BP	GO:0006457	protein folding	16/449	230/14209	0.00267874	0.0757611	ENSG00000089597/ENSG00000120885/ENSG00000166479/ENSG00000170946/ENSG00000130175/ENSG00000153066/ENSG00000086619/ENSG00000166710/ENSG00000166405/ENSG00000116260/ENSG00000114988/ENSG00000114450/ENSG00000123131/ENSG00000100442/ENSG00000239264/ENSG00000153132	GANAB/CLU/TMX3/DNAJC24/PRKCSH/TXNDC11/ERO1B/B2M/RIC3/QSOX1/LMAN2L/GNB4/PRDX4/FKBP3/TXNDC5/CLGN	16	13	ENSG00000089597/ENSG00000120885/ENSG00000166479/ENSG00000130175/ENSG00000153066/ENSG00000086619/ENSG00000166710/ENSG00000166405/ENSG00000116260/ENSG00000114988/ENSG00000123131/ENSG00000100442/ENSG00000153132	3	ENSG00000170946/ENSG00000114450/ENSG00000239264				hsa04670	Leukocyte transendothelial migration	4/231	98/5823	0.549372	0.948336	ENSG00000266094/ENSG00000002586/ENSG00000158769/ENSG00000107562	RASSF5/CD99/F11R/CXCL12	hsa:83593/hsa:4267/hsa:50848/hsa:6387	4	3	ENSG00000266094/ENSG00000002586/ENSG00000158769	1	ENSG00000107562
ENSG00000118137	APOA1	9606.ENSP00000236850	ENSG00000197249	SERPINA1	9606.ENSP00000348068	523			BP	GO:0045921	positive regulation of exocytosis	8/449	76/14209	0.00268669	0.0757611	ENSG00000171560/ENSG00000115884/ENSG00000171557/ENSG00000144566/ENSG00000011347/ENSG00000171564/ENSG00000123595/ENSG00000164506	FGA/SDC1/FGG/RAB5A/SYT7/FGB/RAB9A/STXBP5	8	5	ENSG00000115884/ENSG00000144566/ENSG00000011347/ENSG00000123595/ENSG00000164506	3	ENSG00000171560/ENSG00000171557/ENSG00000171564				hsa00510	N-Glycan biosynthesis	2/231	46/5823	0.550361	0.948336	ENSG00000089597/ENSG00000120697	GANAB/ALG5	hsa:23193/hsa:29880	2	2	ENSG00000089597/ENSG00000120697	0
ENSG00000118137	APOA1	9606.ENSP00000236850	ENSG00000198911	SREBF2	9606.ENSP00000354476	499			BP	GO:0097006	regulation of plasma lipoprotein particle levels	8/449	76/14209	0.00268669	0.0757611	ENSG00000118137/ENSG00000158874/ENSG00000110245/ENSG00000138823/ENSG00000062282/ENSG00000166035/ENSG00000165029/ENSG00000188257	APOA1/APOA2/APOC3/MTTP/DGAT2/LIPC/ABCA1/PLA2G2A	8	8	ENSG00000118137/ENSG00000158874/ENSG00000110245/ENSG00000138823/ENSG00000062282/ENSG00000166035/ENSG00000165029/ENSG00000188257	0					hsa05140	Leishmaniasis	2/231	46/5823	0.550361	0.948336	ENSG00000125730/ENSG00000115415	C3/STAT1	hsa:718/hsa:6772	2	1	ENSG00000115415	1	ENSG00000125730
ENSG00000118137	APOA1	9606.ENSP00000236850	ENSG00000158874	APOA2	9606.ENSP00000356969	997			BP	GO:0070167	regulation of biomineral tissue development	7/449	60/14209	0.00273155	0.0765019	ENSG00000125845/ENSG00000145192/ENSG00000187608/ENSG00000152661/ENSG00000153162/ENSG00000173868/ENSG00000183688	BMP2/AHSG/ISG15/GJA1/BMP6/PHOSPHO1/RFLNB	7	4	ENSG00000125845/ENSG00000145192/ENSG00000187608/ENSG00000153162	3	ENSG00000152661/ENSG00000173868/ENSG00000183688				hsa00532	Glycosaminoglycan biosynthesis - chondroitin sulfate / dermatan sulfate	1/231	20/5823	0.555552	0.948336	ENSG00000149541	B3GAT3	hsa:26229	1	1	ENSG00000149541	0
ENSG00000118137	APOA1	9606.ENSP00000236850	ENSG00000142798	HSPG2	9606.ENSP00000363827	917			BP	GO:1901862	negative regulation of muscle tissue development	6/449	45/14209	0.00275909	0.076751	ENSG00000125845/ENSG00000166225/ENSG00000107984/ENSG00000152661/ENSG00000157514/ENSG00000163513	BMP2/FRS2/DKK1/GJA1/TSC22D3/TGFBR2	6	5	ENSG00000125845/ENSG00000166225/ENSG00000107984/ENSG00000157514/ENSG00000163513	1	ENSG00000152661				hsa04977	Vitamin digestion and absorption	1/231	20/5823	0.555552	0.948336	ENSG00000118137	APOA1	hsa:335	1	1	ENSG00000118137	0
ENSG00000118137	APOA1	9606.ENSP00000236850	ENSG00000165029	ABCA1	9606.ENSP00000363868	999			BP	GO:0042180	cellular ketone metabolic process	15/449	210/14209	0.00279753	0.0772981	ENSG00000118137/ENSG00000050165/ENSG00000110245/ENSG00000125845/ENSG00000062282/ENSG00000081051/ENSG00000101843/ENSG00000006831/ENSG00000120738/ENSG00000163586/ENSG00000153162/ENSG00000085662/ENSG00000162409/ENSG00000145335/ENSG00000196498	APOA1/DKK3/APOC3/BMP2/DGAT2/AFP/PSMD10/ADIPOR2/EGR1/FABP1/BMP6/AKR1B1/PRKAA2/SNCA/NCOR2	15	11	ENSG00000118137/ENSG00000050165/ENSG00000110245/ENSG00000125845/ENSG00000062282/ENSG00000006831/ENSG00000163586/ENSG00000153162/ENSG00000085662/ENSG00000162409/ENSG00000145335	4	ENSG00000081051/ENSG00000101843/ENSG00000120738/ENSG00000196498				hsa01212	Fatty acid metabolism	2/231	47/5823	0.562123	0.948336	ENSG00000131238/ENSG00000074696	PPT1/HACD3	hsa:5538/hsa:51495	2	2	ENSG00000131238/ENSG00000074696	0
ENSG00000118137	APOA1	9606.ENSP00000236850	ENSG00000183098	GPC6	9606.ENSP00000366246	900			BP	GO:0043312	neutrophil degranulation	24/449	410/14209	0.00283617	0.0778435	ENSG00000138772/ENSG00000084207/ENSG00000096696/ENSG00000198053/ENSG00000145192/ENSG00000163739/ENSG00000111816/ENSG00000137563/ENSG00000166710/ENSG00000197249/ENSG00000196776/ENSG00000118271/ENSG00000116260/ENSG00000075651/ENSG00000033122/ENSG00000120868/ENSG00000125730/ENSG00000139725/ENSG00000123131/ENSG00000229314/ENSG00000149177/ENSG00000239264/ENSG00000166825/ENSG00000117984	ANXA3/GSTP1/DSP/SIRPA/AHSG/CXCL1/FRK/GGH/B2M/SERPINA1/CD47/TTR/QSOX1/PLD1/LRRC7/APAF1/C3/RHOF/PRDX4/ORM1/PTPRJ/TXNDC5/ANPEP/CTSD	24	13	ENSG00000138772/ENSG00000145192/ENSG00000111816/ENSG00000137563/ENSG00000166710/ENSG00000197249/ENSG00000196776/ENSG00000118271/ENSG00000116260/ENSG00000033122/ENSG00000123131/ENSG00000229314/ENSG00000117984	11	ENSG00000084207/ENSG00000096696/ENSG00000198053/ENSG00000163739/ENSG00000075651/ENSG00000120868/ENSG00000125730/ENSG00000139725/ENSG00000149177/ENSG00000239264/ENSG00000166825				hsa04921	Oxytocin signaling pathway	5/231	126/5823	0.56467	0.948336	ENSG00000123104/ENSG00000173175/ENSG00000162409/ENSG00000145349/ENSG00000137764	ITPR2/ADCY5/PRKAA2/CAMK2D/MAP2K5	hsa:3709/hsa:111/hsa:5563/hsa:817/hsa:5607	5	4	ENSG00000173175/ENSG00000162409/ENSG00000145349/ENSG00000137764	1	ENSG00000123104
ENSG00000118137	APOA1	9606.ENSP00000236850	ENSG00000145192	AHSG	9606.ENSP00000393887	444			BP	GO:0002283	neutrophil activation involved in immune response	24/449	411/14209	0.00292592	0.0797748	ENSG00000138772/ENSG00000084207/ENSG00000096696/ENSG00000198053/ENSG00000145192/ENSG00000163739/ENSG00000111816/ENSG00000137563/ENSG00000166710/ENSG00000197249/ENSG00000196776/ENSG00000118271/ENSG00000116260/ENSG00000075651/ENSG00000033122/ENSG00000120868/ENSG00000125730/ENSG00000139725/ENSG00000123131/ENSG00000229314/ENSG00000149177/ENSG00000239264/ENSG00000166825/ENSG00000117984	ANXA3/GSTP1/DSP/SIRPA/AHSG/CXCL1/FRK/GGH/B2M/SERPINA1/CD47/TTR/QSOX1/PLD1/LRRC7/APAF1/C3/RHOF/PRDX4/ORM1/PTPRJ/TXNDC5/ANPEP/CTSD	24	13	ENSG00000138772/ENSG00000145192/ENSG00000111816/ENSG00000137563/ENSG00000166710/ENSG00000197249/ENSG00000196776/ENSG00000118271/ENSG00000116260/ENSG00000033122/ENSG00000123131/ENSG00000229314/ENSG00000117984	11	ENSG00000084207/ENSG00000096696/ENSG00000198053/ENSG00000163739/ENSG00000075651/ENSG00000120868/ENSG00000125730/ENSG00000139725/ENSG00000149177/ENSG00000239264/ENSG00000166825				hsa01521	EGFR tyrosine kinase inhibitor resistance	3/231	74/5823	0.567904	0.948336	ENSG00000158458/ENSG00000153094/ENSG00000160712	NRG2/BCL2L11/IL6R	hsa:9542/hsa:10018/hsa:3570	3	3	ENSG00000158458/ENSG00000153094/ENSG00000160712	0
ENSG00000118137	APOA1	9606.ENSP00000236850	ENSG00000177565	TBL1XR1	9606.ENSP00000405574	900			BP	GO:0003179	heart valve morphogenesis	5/449	32/14209	0.00306581	0.0825285	ENSG00000125845/ENSG00000101384/ENSG00000142871/ENSG00000169242/ENSG00000163513	BMP2/JAG1/CYR61/EFNA1/TGFBR2	5	4	ENSG00000125845/ENSG00000142871/ENSG00000169242/ENSG00000163513	1	ENSG00000101384				hsa04672	Intestinal immune network for IgA production	1/231	21/5823	0.573244	0.948336	ENSG00000107562	CXCL12	hsa:6387	1	0		1	ENSG00000107562
ENSG00000118137	APOA1	9606.ENSP00000236850	ENSG00000120708	TGFBI	9606.ENSP00000416330	902			BP	GO:0031638	zymogen activation	6/449	46/14209	0.00309002	0.0825285	ENSG00000171560/ENSG00000105707/ENSG00000131187/ENSG00000171557/ENSG00000159403/ENSG00000171564	FGA/HPN/F12/FGG/C1R/FGB	6	3	ENSG00000105707/ENSG00000131187/ENSG00000159403	3	ENSG00000171560/ENSG00000171557/ENSG00000171564				hsa04924	Renin secretion	2/231	48/5823	0.573664	0.948336	ENSG00000123104/ENSG00000173175	ITPR2/ADCY5	hsa:3709/hsa:111	2	1	ENSG00000173175	1	ENSG00000123104
ENSG00000118137	APOA1	9606.ENSP00000236850	ENSG00000130589	HELZ2	9606.ENSP00000417401	900			BP	GO:0051017	actin filament bundle assembly	11/449	132/14209	0.00310868	0.0825285	ENSG00000118137/ENSG00000074964/ENSG00000127831/ENSG00000140416/ENSG00000144824/ENSG00000006453/ENSG00000116127/ENSG00000187017/ENSG00000139725/ENSG00000095637/ENSG00000172725	APOA1/ARHGEF10L/VIL1/TPM1/PHLDB2/BAIAP2L1/ALMS1/ESPN/RHOF/SORBS1/CORO1B	11	7	ENSG00000118137/ENSG00000074964/ENSG00000127831/ENSG00000140416/ENSG00000144824/ENSG00000006453/ENSG00000187017	4	ENSG00000116127/ENSG00000139725/ENSG00000095637/ENSG00000172725				hsa04640	Hematopoietic cell lineage	2/231	49/5823	0.584983	0.948336	ENSG00000160712/ENSG00000166825	IL6R/ANPEP	hsa:3570/hsa:290	2	1	ENSG00000160712	1	ENSG00000166825
ENSG00000118137	APOA1	9606.ENSP00000236850	ENSG00000166710	B2M	9606.ENSP00000452780	936			BP	GO:0071281	cellular response to iron ion	3/449	10/14209	0.00318655	0.0825285	ENSG00000138449/ENSG00000166710/ENSG00000153162	SLC40A1/B2M/BMP6	3	3	ENSG00000138449/ENSG00000166710/ENSG00000153162	0					hsa04217	Necroptosis	5/231	129/5823	0.585862	0.948336	ENSG00000166311/ENSG00000148672/ENSG00000118503/ENSG00000145349/ENSG00000115415	SMPD1/GLUD1/TNFAIP3/CAMK2D/STAT1	hsa:6609/hsa:2746/hsa:7128/hsa:817/hsa:6772	5	3	ENSG00000166311/ENSG00000145349/ENSG00000115415	2	ENSG00000148672/ENSG00000118503
ENSG00000118271	TTR	9606.ENSP00000237014	ENSG00000081479	LRP2	9606.ENSP00000263816	766			BP	GO:0071397	cellular response to cholesterol	3/449	10/14209	0.00318655	0.0825285	ENSG00000157193/ENSG00000185920/ENSG00000165029	LRP8/PTCH1/ABCA1	3	1	ENSG00000165029	2	ENSG00000157193/ENSG00000185920				hsa04659	Th17 cell differentiation	3/231	76/5823	0.586191	0.948336	ENSG00000160712/ENSG00000163513/ENSG00000115415	IL6R/TGFBR2/STAT1	hsa:3570/hsa:7048/hsa:6772	3	3	ENSG00000160712/ENSG00000163513/ENSG00000115415	0
ENSG00000118271	TTR	9606.ENSP00000237014	ENSG00000110169	HPX	9606.ENSP00000265983	555			BP	GO:0072203	cell proliferation involved in metanephros development	3/449	10/14209	0.00318655	0.0825285	ENSG00000185920/ENSG00000120738/ENSG00000115415	PTCH1/EGR1/STAT1	3	1	ENSG00000115415	2	ENSG00000185920/ENSG00000120738				hsa01040	Biosynthesis of unsaturated fatty acids	1/231	22/5823	0.590235	0.948336	ENSG00000074696	HACD3	hsa:51495	1	1	ENSG00000074696	0
ENSG00000118271	TTR	9606.ENSP00000237014	ENSG00000141510	TP53	9606.ENSP00000269305	414			BP	GO:0003181	atrioventricular valve morphogenesis	4/449	20/14209	0.00318728	0.0825285	ENSG00000125845/ENSG00000142871/ENSG00000169242/ENSG00000163513	BMP2/CYR61/EFNA1/TGFBR2	4	4	ENSG00000125845/ENSG00000142871/ENSG00000169242/ENSG00000163513	0					hsa04927	Cortisol synthesis and secretion	2/231	50/5823	0.596079	0.948336	ENSG00000123104/ENSG00000173175	ITPR2/ADCY5	hsa:3709/hsa:111	2	1	ENSG00000173175	1	ENSG00000123104
ENSG00000118271	TTR	9606.ENSP00000237014	ENSG00000156096	UGT2B4	9606.ENSP00000305221	509			BP	GO:0008045	motor neuron axon guidance	4/449	20/14209	0.00318728	0.0825285	ENSG00000168280/ENSG00000170017/ENSG00000076356/ENSG00000128656	KIF5C/ALCAM/PLXNA2/CHN1	4	3	ENSG00000168280/ENSG00000076356/ENSG00000128656	1	ENSG00000170017				hsa05010	Alzheimer disease	6/231	158/5823	0.602908	0.948336	ENSG00000143252/ENSG00000161509/ENSG00000198804/ENSG00000123104/ENSG00000120868/ENSG00000145335	SDHC/GRIN2C/MT-CO1/ITPR2/APAF1/SNCA	hsa:6391/hsa:2905/hsa:4512/hsa:3709/hsa:317/hsa:6622	6	2	ENSG00000161509/ENSG00000145335	4	ENSG00000143252/ENSG00000198804/ENSG00000123104/ENSG00000120868
ENSG00000118271	TTR	9606.ENSP00000237014	ENSG00000171560	FGA	9606.ENSP00000306361	934			BP	GO:0042632	cholesterol homeostasis	7/449	62/14209	0.0032959	0.0842808	ENSG00000118137/ENSG00000158874/ENSG00000110245/ENSG00000062282/ENSG00000166035/ENSG00000131482/ENSG00000165029	APOA1/APOA2/APOC3/DGAT2/LIPC/G6PC/ABCA1	7	6	ENSG00000118137/ENSG00000158874/ENSG00000110245/ENSG00000062282/ENSG00000166035/ENSG00000165029	1	ENSG00000131482				hsa04925	Aldosterone synthesis and secretion	3/231	78/5823	0.60398	0.948336	ENSG00000123104/ENSG00000173175/ENSG00000145349	ITPR2/ADCY5/CAMK2D	hsa:3709/hsa:111/hsa:817	3	2	ENSG00000173175/ENSG00000145349	1	ENSG00000123104
ENSG00000118271	TTR	9606.ENSP00000237014	ENSG00000120885	CLU	9606.ENSP00000315130	792			BP	GO:0055092	sterol homeostasis	7/449	62/14209	0.0032959	0.0842808	ENSG00000118137/ENSG00000158874/ENSG00000110245/ENSG00000062282/ENSG00000166035/ENSG00000131482/ENSG00000165029	APOA1/APOA2/APOC3/DGAT2/LIPC/G6PC/ABCA1	7	6	ENSG00000118137/ENSG00000158874/ENSG00000110245/ENSG00000062282/ENSG00000166035/ENSG00000165029	1	ENSG00000131482				hsa03060	Protein export	1/231	23/5823	0.606552	0.948336	ENSG00000140612	SEC11A	hsa:23478	1	1	ENSG00000140612	0
ENSG00000118271	TTR	9606.ENSP00000237014	ENSG00000145335	SNCA	9606.ENSP00000338345	925			BP	GO:0048762	mesenchymal cell differentiation	13/449	173/14209	0.00339419	0.0861152	ENSG00000125845/ENSG00000105707/ENSG00000101384/ENSG00000070814/ENSG00000169242/ENSG00000144824/ENSG00000095539/ENSG00000018408/ENSG00000095739/ENSG00000164188/ENSG00000163513/ENSG00000183688/ENSG00000115415	BMP2/HPN/JAG1/TCOF1/EFNA1/PHLDB2/SEMA4G/WWTR1/BAMBI/RANBP3L/TGFBR2/RFLNB/STAT1	13	8	ENSG00000125845/ENSG00000105707/ENSG00000169242/ENSG00000144824/ENSG00000095739/ENSG00000164188/ENSG00000163513/ENSG00000115415	5	ENSG00000101384/ENSG00000070814/ENSG00000095539/ENSG00000018408/ENSG00000183688				hsa05143	African trypanosomiasis	1/231	23/5823	0.606552	0.948336	ENSG00000118137	APOA1	hsa:335	1	1	ENSG00000118137	0
ENSG00000118271	TTR	9606.ENSP00000237014	ENSG00000197249	SERPINA1	9606.ENSP00000348068	684			BP	GO:0055072	iron ion homeostasis	8/449	79/14209	0.00342505	0.0861152	ENSG00000157214/ENSG00000116016/ENSG00000138449/ENSG00000110169/ENSG00000166710/ENSG00000153162/ENSG00000092096/ENSG00000107819	STEAP2/EPAS1/SLC40A1/HPX/B2M/BMP6/SLC22A17/SFXN3	8	6	ENSG00000138449/ENSG00000110169/ENSG00000166710/ENSG00000153162/ENSG00000092096/ENSG00000107819	2	ENSG00000157214/ENSG00000116016				hsa04213	Longevity regulating pathway - multiple species	2/231	51/5823	0.606953	0.948336	ENSG00000173175/ENSG00000162409	ADCY5/PRKAA2	hsa:111/hsa:5563	2	2	ENSG00000173175/ENSG00000162409	0
ENSG00000118271	TTR	9606.ENSP00000237014	ENSG00000158874	APOA2	9606.ENSP00000356969	539			BP	GO:0052548	regulation of endopeptidase activity	20/449	324/14209	0.00343039	0.0861152	ENSG00000126709/ENSG00000196730/ENSG00000113889/ENSG00000170099/ENSG00000127831/ENSG00000099937/ENSG00000145192/ENSG00000151655/ENSG00000142871/ENSG00000140093/ENSG00000169242/ENSG00000163586/ENSG00000197249/ENSG00000188488/ENSG00000153094/ENSG00000003436/ENSG00000137764/ENSG00000120868/ENSG00000125730/ENSG00000145335	IFI6/DAPK1/KNG1/SERPINA6/VIL1/SERPIND1/AHSG/ITIH2/CYR61/SERPINA10/EFNA1/FABP1/SERPINA1/SERPINA5/BCL2L11/TFPI/MAP2K5/APAF1/C3/SNCA	20	17	ENSG00000126709/ENSG00000113889/ENSG00000170099/ENSG00000127831/ENSG00000099937/ENSG00000145192/ENSG00000151655/ENSG00000142871/ENSG00000140093/ENSG00000169242/ENSG00000163586/ENSG00000197249/ENSG00000188488/ENSG00000153094/ENSG00000003436/ENSG00000137764/ENSG00000145335	3	ENSG00000196730/ENSG00000120868/ENSG00000125730				hsa05166	Human T-cell leukemia virus 1 infection	8/231	212/5823	0.609854	0.948336	ENSG00000077150/ENSG00000120738/ENSG00000177283/ENSG00000177084/ENSG00000141510/ENSG00000173175/ENSG00000163513/ENSG00000153107	NFKB2/EGR1/FZD8/POLE/TP53/ADCY5/TGFBR2/ANAPC1	hsa:4791/hsa:1958/hsa:8325/hsa:5426/hsa:7157/hsa:111/hsa:7048/hsa:64682	8	2	ENSG00000173175/ENSG00000163513	6	ENSG00000077150/ENSG00000120738/ENSG00000177283/ENSG00000177084/ENSG00000141510/ENSG00000153107
ENSG00000118271	TTR	9606.ENSP00000237014	ENSG00000142798	HSPG2	9606.ENSP00000363827	965			BP	GO:0001822	kidney development	16/449	236/14209	0.00345476	0.0862015	ENSG00000176788/ENSG00000125845/ENSG00000115884/ENSG00000185008/ENSG00000101384/ENSG00000116962/ENSG00000275410/ENSG00000185920/ENSG00000120738/ENSG00000153162/ENSG00000085662/ENSG00000153094/ENSG00000018408/ENSG00000119630/ENSG00000169131/ENSG00000115415	BASP1/BMP2/SDC1/ROBO2/JAG1/NID1/HNF1B/PTCH1/EGR1/BMP6/AKR1B1/BCL2L11/WWTR1/PGF/ZNF354A/STAT1	16	9	ENSG00000176788/ENSG00000125845/ENSG00000115884/ENSG00000185008/ENSG00000153162/ENSG00000085662/ENSG00000153094/ENSG00000119630/ENSG00000115415	7	ENSG00000101384/ENSG00000116962/ENSG00000275410/ENSG00000185920/ENSG00000120738/ENSG00000018408/ENSG00000169131				hsa00500	Starch and sucrose metabolism	1/231	24/5823	0.622222	0.948336	ENSG00000131482	G6PC	hsa:2538	1	0		1	ENSG00000131482
ENSG00000118271	TTR	9606.ENSP00000237014	ENSG00000081051	AFP	9606.ENSP00000379138	518			BP	GO:2001234	negative regulation of apoptotic signaling pathway	14/449	194/14209	0.00348052	0.0863211	ENSG00000171560/ENSG00000120885/ENSG00000126709/ENSG00000196730/ENSG00000171557/ENSG00000084207/ENSG00000101843/ENSG00000096092/ENSG00000273841/ENSG00000107562/ENSG00000118503/ENSG00000137764/ENSG00000171564/ENSG00000116679	FGA/CLU/IFI6/DAPK1/FGG/GSTP1/PSMD10/TMEM14A/TAF9/CXCL12/TNFAIP3/MAP2K5/FGB/IVNS1ABP	14	5	ENSG00000120885/ENSG00000126709/ENSG00000096092/ENSG00000273841/ENSG00000137764	9	ENSG00000171560/ENSG00000196730/ENSG00000171557/ENSG00000084207/ENSG00000101843/ENSG00000107562/ENSG00000118503/ENSG00000171564/ENSG00000116679				hsa04621	NOD-like receptor signaling pathway	5/231	135/5823	0.626522	0.948336	ENSG00000163739/ENSG00000123104/ENSG00000118503/ENSG00000111331/ENSG00000115415	CXCL1/ITPR2/TNFAIP3/OAS3/STAT1	hsa:2919/hsa:3709/hsa:7128/hsa:4940/hsa:6772	5	2	ENSG00000111331/ENSG00000115415	3	ENSG00000163739/ENSG00000123104/ENSG00000118503
ENSG00000118271	TTR	9606.ENSP00000237014	ENSG00000145192	AHSG	9606.ENSP00000393887	433			BP	GO:1902042	negative regulation of extrinsic apoptotic signaling pathway via death domain receptors	5/449	33/14209	0.00352109	0.0868043	ENSG00000171560/ENSG00000196730/ENSG00000171557/ENSG00000118503/ENSG00000171564	FGA/DAPK1/FGG/TNFAIP3/FGB	5	0		5	ENSG00000171560/ENSG00000196730/ENSG00000171557/ENSG00000118503/ENSG00000171564				hsa04150	mTOR signaling pathway	5/231	136/5823	0.633064	0.948336	ENSG00000177283/ENSG00000162409/ENSG00000101407/ENSG00000176641/ENSG00000118515	FZD8/PRKAA2/TTI1/RNF152/SGK1	hsa:8325/hsa:5563/hsa:9675/hsa:220441/hsa:6446	5	3	ENSG00000162409/ENSG00000176641/ENSG00000118515	2	ENSG00000177283/ENSG00000101407
ENSG00000118271	TTR	9606.ENSP00000237014	ENSG00000120708	TGFBI	9606.ENSP00000416330	906			BP	GO:0060415	muscle tissue morphogenesis	7/449	63/14209	0.00360941	0.0881001	ENSG00000128917/ENSG00000125845/ENSG00000148677/ENSG00000173706/ENSG00000081479/ENSG00000096696/ENSG00000140416	DLL4/BMP2/ANKRD1/HEG1/LRP2/DSP/TPM1	7	6	ENSG00000128917/ENSG00000125845/ENSG00000148677/ENSG00000173706/ENSG00000081479/ENSG00000140416	1	ENSG00000096696				hsa04024	cAMP signaling pathway	6/231	163/5823	0.633419	0.948336	ENSG00000185920/ENSG00000161509/ENSG00000173175/ENSG00000075651/ENSG00000145349/ENSG00000050628	PTCH1/GRIN2C/ADCY5/PLD1/CAMK2D/PTGER3	hsa:5727/hsa:2905/hsa:111/hsa:5337/hsa:817/hsa:5733	6	4	ENSG00000161509/ENSG00000173175/ENSG00000145349/ENSG00000050628	2	ENSG00000185920/ENSG00000075651
ENSG00000118271	TTR	9606.ENSP00000237014	ENSG00000245848	CEBPA	9606.ENSP00000427514	906			BP	GO:0097191	extrinsic apoptotic signaling pathway	14/449	195/14209	0.00364481	0.0881001	ENSG00000171560/ENSG00000126709/ENSG00000196730/ENSG00000171557/ENSG00000084207/ENSG00000111057/ENSG00000125726/ENSG00000153094/ENSG00000118503/ENSG00000160712/ENSG00000170421/ENSG00000137764/ENSG00000171564/ENSG00000134243	FGA/IFI6/DAPK1/FGG/GSTP1/KRT18/CD70/BCL2L11/TNFAIP3/IL6R/KRT8/MAP2K5/FGB/SORT1	14	8	ENSG00000126709/ENSG00000111057/ENSG00000125726/ENSG00000153094/ENSG00000160712/ENSG00000170421/ENSG00000137764/ENSG00000134243	6	ENSG00000171560/ENSG00000196730/ENSG00000171557/ENSG00000084207/ENSG00000118503/ENSG00000171564				hsa05213	Endometrial cancer	2/231	54/5823	0.638242	0.948336	ENSG00000141510/ENSG00000099860	TP53/GADD45B	hsa:7157/hsa:4616	2	0		2	ENSG00000141510/ENSG00000099860
ENSG00000118271	TTR	9606.ENSP00000237014	ENSG00000166710	B2M	9606.ENSP00000452780	948			BP	GO:0006935	chemotaxis	26/449	466/14209	0.00368579	0.0881001	ENSG00000118137/ENSG00000168280/ENSG00000084207/ENSG00000185008/ENSG00000166225/ENSG00000126016/ENSG00000099937/ENSG00000163739/ENSG00000142871/ENSG00000006468/ENSG00000185920/ENSG00000169242/ENSG00000105711/ENSG00000107562/ENSG00000154134/ENSG00000095539/ENSG00000160712/ENSG00000075651/ENSG00000170017/ENSG00000076356/ENSG00000119630/ENSG00000141738/ENSG00000128656/ENSG00000174684/ENSG00000172725…	APOA1/KIF5C/GSTP1/ROBO2/FRS2/AMOT/SERPIND1/CXCL1/CYR61/ETV1/PTCH1/EFNA1/SCN1B/CXCL12/ROBO3/SEMA4G/IL6R/PLD1/ALCAM/PLXNA2/PGF/GRB7/CHN1/B4GAT1/CORO1B/PTPRJ	26	15	ENSG00000118137/ENSG00000168280/ENSG00000185008/ENSG00000166225/ENSG00000126016/ENSG00000099937/ENSG00000142871/ENSG00000169242/ENSG00000105711/ENSG00000154134/ENSG00000160712/ENSG00000076356/ENSG00000119630/ENSG00000128656/ENSG00000174684	11	ENSG00000084207/ENSG00000163739/ENSG00000006468/ENSG00000185920/ENSG00000107562/ENSG00000095539/ENSG00000075651/ENSG00000170017/ENSG00000141738/ENSG00000172725/ENSG00000149177				hsa04062	Chemokine signaling pathway	5/231	137/5823	0.639535	0.948336	ENSG00000163739/ENSG00000107562/ENSG00000173175/ENSG00000114450/ENSG00000115415	CXCL1/CXCL12/ADCY5/GNB4/STAT1	hsa:2919/hsa:6387/hsa:111/hsa:59345/hsa:6772	5	2	ENSG00000173175/ENSG00000115415	3	ENSG00000163739/ENSG00000107562/ENSG00000114450
ENSG00000118503	TNFAIP3	9606.ENSP00000237289	ENSG00000141510	TP53	9606.ENSP00000269305	867			BP	GO:0009100	glycoprotein metabolic process	22/449	372/14209	0.0036988	0.0881001	ENSG00000120697/ENSG00000125845/ENSG00000171451/ENSG00000130175/ENSG00000173702/ENSG00000139289/ENSG00000198833/ENSG00000110080/ENSG00000141505/ENSG00000116209/ENSG00000162885/ENSG00000130714/ENSG00000173950/ENSG00000143641/ENSG00000171004/ENSG00000156966/ENSG00000115525/ENSG00000149541/ENSG00000174684/ENSG00000120742/ENSG00000064225/ENSG00000151233	ALG5/BMP2/DSEL/PRKCSH/MUC13/PHLDA1/UBE2J1/ST3GAL4/ASGR1/TMEM59/B3GALNT2/POMT1/XXYLT1/GALNT2/HS6ST2/B3GNT7/ST3GAL5/B3GAT3/B4GAT1/SERP1/ST3GAL6/GXYLT1	22	17	ENSG00000120697/ENSG00000125845/ENSG00000130175/ENSG00000173702/ENSG00000139289/ENSG00000141505/ENSG00000116209/ENSG00000130714/ENSG00000143641/ENSG00000171004/ENSG00000156966/ENSG00000115525/ENSG00000149541/ENSG00000174684/ENSG00000120742/ENSG00000064225/ENSG00000151233	5	ENSG00000171451/ENSG00000198833/ENSG00000110080/ENSG00000162885/ENSG00000173950				hsa04750	Inflammatory mediator regulation of TRP channels	3/231	83/5823	0.646208	0.948336	ENSG00000123104/ENSG00000173175/ENSG00000145349	ITPR2/ADCY5/CAMK2D	hsa:3709/hsa:111/hsa:817	3	2	ENSG00000173175/ENSG00000145349	1	ENSG00000123104
ENSG00000118503	TNFAIP3	9606.ENSP00000237289	ENSG00000077150	NFKB2	9606.ENSP00000358983	782			BP	GO:0046394	carboxylic acid biosynthetic process	22/449	372/14209	0.0036988	0.0881001	ENSG00000118137/ENSG00000117528/ENSG00000171766/ENSG00000110245/ENSG00000171451/ENSG00000166035/ENSG00000132182/ENSG00000164181/ENSG00000006831/ENSG00000021826/ENSG00000140526/ENSG00000119915/ENSG00000068024/ENSG00000159322/ENSG00000148672/ENSG00000162409/ENSG00000167701/ENSG00000065154/ENSG00000130707/ENSG00000084774/ENSG00000074696/ENSG00000138750	APOA1/ABCD3/GATM/APOC3/DSEL/LIPC/NUP210/ELOVL7/ADIPOR2/CPS1/ABHD2/ELOVL3/HDAC4/ADPGK/GLUD1/PRKAA2/GPT/OAT/ASS1/CAD/HACD3/NUP54	22	13	ENSG00000118137/ENSG00000117528/ENSG00000171766/ENSG00000110245/ENSG00000166035/ENSG00000006831/ENSG00000021826/ENSG00000140526/ENSG00000159322/ENSG00000162409/ENSG00000167701/ENSG00000065154/ENSG00000074696	9	ENSG00000171451/ENSG00000132182/ENSG00000164181/ENSG00000119915/ENSG00000068024/ENSG00000148672/ENSG00000130707/ENSG00000084774/ENSG00000138750				hsa05322	Systemic lupus erythematosus	3/231	83/5823	0.646208	0.948336	ENSG00000021852/ENSG00000159403/ENSG00000125730	C8B/C1R/C3	hsa:732/hsa:715/hsa:718	3	2	ENSG00000021852/ENSG00000159403	1	ENSG00000125730
ENSG00000118985	ELL2	9606.ENSP00000237853	ENSG00000116830	TTF2	9606.ENSP00000358478	752			BP	GO:1904019	epithelial cell apoptotic process	8/449	80/14209	0.00370324	0.0881001	ENSG00000171560/ENSG00000171557/ENSG00000111057/ENSG00000118503/ENSG00000170421/ENSG00000171564/ENSG00000163513/ENSG00000134243	FGA/FGG/KRT18/TNFAIP3/KRT8/FGB/TGFBR2/SORT1	8	4	ENSG00000111057/ENSG00000170421/ENSG00000163513/ENSG00000134243	4	ENSG00000171560/ENSG00000171557/ENSG00000118503/ENSG00000171564				hsa04625	C-type lectin receptor signaling pathway	3/231	85/5823	0.662186	0.948336	ENSG00000077150/ENSG00000123104/ENSG00000115415	NFKB2/ITPR2/STAT1	hsa:4791/hsa:3709/hsa:6772	3	1	ENSG00000115415	2	ENSG00000077150/ENSG00000123104
ENSG00000120738	EGR1	9606.ENSP00000239938	ENSG00000130513	GDF15	9606.ENSP00000252809	913			BP	GO:0042119	neutrophil activation	24/449	419/14209	0.00373425	0.0881001	ENSG00000138772/ENSG00000084207/ENSG00000096696/ENSG00000198053/ENSG00000145192/ENSG00000163739/ENSG00000111816/ENSG00000137563/ENSG00000166710/ENSG00000197249/ENSG00000196776/ENSG00000118271/ENSG00000116260/ENSG00000075651/ENSG00000033122/ENSG00000120868/ENSG00000125730/ENSG00000139725/ENSG00000123131/ENSG00000229314/ENSG00000149177/ENSG00000239264/ENSG00000166825/ENSG00000117984	ANXA3/GSTP1/DSP/SIRPA/AHSG/CXCL1/FRK/GGH/B2M/SERPINA1/CD47/TTR/QSOX1/PLD1/LRRC7/APAF1/C3/RHOF/PRDX4/ORM1/PTPRJ/TXNDC5/ANPEP/CTSD	24	13	ENSG00000138772/ENSG00000145192/ENSG00000111816/ENSG00000137563/ENSG00000166710/ENSG00000197249/ENSG00000196776/ENSG00000118271/ENSG00000116260/ENSG00000033122/ENSG00000123131/ENSG00000229314/ENSG00000117984	11	ENSG00000084207/ENSG00000096696/ENSG00000198053/ENSG00000163739/ENSG00000075651/ENSG00000120868/ENSG00000125730/ENSG00000139725/ENSG00000149177/ENSG00000239264/ENSG00000166825				hsa04010	MAPK signaling pathway	9/231	249/5823	0.662387	0.948336	ENSG00000130829/ENSG00000077150/ENSG00000169242/ENSG00000141510/ENSG00000111266/ENSG00000099860/ENSG00000137764/ENSG00000119630/ENSG00000163513	DUSP9/NFKB2/EFNA1/TP53/DUSP16/GADD45B/MAP2K5/PGF/TGFBR2	hsa:1852/hsa:4791/hsa:1942/hsa:7157/hsa:80824/hsa:4616/hsa:5607/hsa:5228/hsa:7048	9	5	ENSG00000130829/ENSG00000169242/ENSG00000137764/ENSG00000119630/ENSG00000163513	4	ENSG00000077150/ENSG00000141510/ENSG00000111266/ENSG00000099860
ENSG00000120738	EGR1	9606.ENSP00000239938	ENSG00000074696	PTPLAD1	9606.ENSP00000261875	434			BP	GO:0001649	osteoblast differentiation	13/449	175/14209	0.00374484	0.0881001	ENSG00000125845/ENSG00000101384/ENSG00000245848/ENSG00000142871/ENSG00000152661/ENSG00000090539/ENSG00000185920/ENSG00000068024/ENSG00000153162/ENSG00000160712/ENSG00000018408/ENSG00000132382/ENSG00000164188	BMP2/JAG1/CEBPA/CYR61/GJA1/CHRD/PTCH1/HDAC4/BMP6/IL6R/WWTR1/MYBBP1A/RANBP3L	13	7	ENSG00000125845/ENSG00000245848/ENSG00000142871/ENSG00000090539/ENSG00000153162/ENSG00000160712/ENSG00000164188	6	ENSG00000101384/ENSG00000152661/ENSG00000185920/ENSG00000068024/ENSG00000018408/ENSG00000132382				hsa04218	Cellular senescence	5/231	141/5823	0.664712	0.948336	ENSG00000266094/ENSG00000141510/ENSG00000123104/ENSG00000099860/ENSG00000163513	RASSF5/TP53/ITPR2/GADD45B/TGFBR2	hsa:83593/hsa:7157/hsa:3709/hsa:4616/hsa:7048	5	2	ENSG00000266094/ENSG00000163513	3	ENSG00000141510/ENSG00000123104/ENSG00000099860
ENSG00000120738	EGR1	9606.ENSP00000239938	ENSG00000113889	KNG1	9606.ENSP00000265023	863			BP	GO:0042330	taxis	26/449	467/14209	0.0037913	0.0886863	ENSG00000118137/ENSG00000168280/ENSG00000084207/ENSG00000185008/ENSG00000166225/ENSG00000126016/ENSG00000099937/ENSG00000163739/ENSG00000142871/ENSG00000006468/ENSG00000185920/ENSG00000169242/ENSG00000105711/ENSG00000107562/ENSG00000154134/ENSG00000095539/ENSG00000160712/ENSG00000075651/ENSG00000170017/ENSG00000076356/ENSG00000119630/ENSG00000141738/ENSG00000128656/ENSG00000174684/ENSG00000172725…	APOA1/KIF5C/GSTP1/ROBO2/FRS2/AMOT/SERPIND1/CXCL1/CYR61/ETV1/PTCH1/EFNA1/SCN1B/CXCL12/ROBO3/SEMA4G/IL6R/PLD1/ALCAM/PLXNA2/PGF/GRB7/CHN1/B4GAT1/CORO1B/PTPRJ	26	15	ENSG00000118137/ENSG00000168280/ENSG00000185008/ENSG00000166225/ENSG00000126016/ENSG00000099937/ENSG00000142871/ENSG00000169242/ENSG00000105711/ENSG00000154134/ENSG00000160712/ENSG00000076356/ENSG00000119630/ENSG00000128656/ENSG00000174684	11	ENSG00000084207/ENSG00000163739/ENSG00000006468/ENSG00000185920/ENSG00000107562/ENSG00000095539/ENSG00000075651/ENSG00000170017/ENSG00000141738/ENSG00000172725/ENSG00000149177				hsa00512	Mucin type O-glycan biosynthesis	1/231	27/5823	0.665601	0.948336	ENSG00000143641	GALNT2	hsa:2590	1	1	ENSG00000143641	0
ENSG00000120738	EGR1	9606.ENSP00000239938	ENSG00000141510	TP53	9606.ENSP00000269305	997			BP	GO:0016053	organic acid biosynthetic process	22/449	373/14209	0.00381859	0.0888199	ENSG00000118137/ENSG00000117528/ENSG00000171766/ENSG00000110245/ENSG00000171451/ENSG00000166035/ENSG00000132182/ENSG00000164181/ENSG00000006831/ENSG00000021826/ENSG00000140526/ENSG00000119915/ENSG00000068024/ENSG00000159322/ENSG00000148672/ENSG00000162409/ENSG00000167701/ENSG00000065154/ENSG00000130707/ENSG00000084774/ENSG00000074696/ENSG00000138750	APOA1/ABCD3/GATM/APOC3/DSEL/LIPC/NUP210/ELOVL7/ADIPOR2/CPS1/ABHD2/ELOVL3/HDAC4/ADPGK/GLUD1/PRKAA2/GPT/OAT/ASS1/CAD/HACD3/NUP54	22	13	ENSG00000118137/ENSG00000117528/ENSG00000171766/ENSG00000110245/ENSG00000166035/ENSG00000006831/ENSG00000021826/ENSG00000140526/ENSG00000159322/ENSG00000162409/ENSG00000167701/ENSG00000065154/ENSG00000074696	9	ENSG00000171451/ENSG00000132182/ENSG00000164181/ENSG00000119915/ENSG00000068024/ENSG00000148672/ENSG00000130707/ENSG00000084774/ENSG00000138750				hsa04144	Endocytosis	8/231	223/5823	0.666708	0.948336	ENSG00000168280/ENSG00000131242/ENSG00000144566/ENSG00000135439/ENSG00000013016/ENSG00000070371/ENSG00000075651/ENSG00000163513	KIF5C/RAB11FIP4/RAB5A/AGAP2/EHD3/CLTCL1/PLD1/TGFBR2	hsa:3800/hsa:84440/hsa:5868/hsa:116986/hsa:30845/hsa:8218/hsa:5337/hsa:7048	8	6	ENSG00000168280/ENSG00000131242/ENSG00000144566/ENSG00000135439/ENSG00000013016/ENSG00000163513	2	ENSG00000070371/ENSG00000075651
ENSG00000120738	EGR1	9606.ENSP00000239938	ENSG00000185920	PTCH1	9606.ENSP00000332353	583			BP	GO:0036314	response to sterol	4/449	21/14209	0.00384023	0.0888215	ENSG00000157193/ENSG00000185920/ENSG00000165029/ENSG00000163513	LRP8/PTCH1/ABCA1/TGFBR2	4	2	ENSG00000165029/ENSG00000163513	2	ENSG00000157193/ENSG00000185920				hsa05323	Rheumatoid arthritis	2/231	57/5823	0.66755	0.948336	ENSG00000163739/ENSG00000107562	CXCL1/CXCL12	hsa:2919/hsa:6387	2	0		2	ENSG00000163739/ENSG00000107562
ENSG00000120738	EGR1	9606.ENSP00000239938	ENSG00000126709	IFI6	9606.ENSP00000342513	904			BP	GO:0071346	cellular response to interferon-gamma	11/449	136/14209	0.00391038	0.0899388	ENSG00000196730/ENSG00000234745/ENSG00000110169/ENSG00000204525/ENSG00000101871/ENSG00000166710/ENSG00000026025/ENSG00000111331/ENSG00000145349/ENSG00000204592/ENSG00000115415	DAPK1/HLA-B/HPX/HLA-C/MID1/B2M/VIM/OAS3/CAMK2D/HLA-E/STAT1	11	9	ENSG00000234745/ENSG00000110169/ENSG00000204525/ENSG00000166710/ENSG00000026025/ENSG00000111331/ENSG00000145349/ENSG00000204592/ENSG00000115415	2	ENSG00000196730/ENSG00000101871				hsa04916	Melanogenesis	3/231	87/5823	0.677638	0.948336	ENSG00000177283/ENSG00000173175/ENSG00000145349	FZD8/ADCY5/CAMK2D	hsa:8325/hsa:111/hsa:817	3	2	ENSG00000173175/ENSG00000145349	1	ENSG00000177283
ENSG00000120738	EGR1	9606.ENSP00000239938	ENSG00000115415	STAT1	9606.ENSP00000354394	503			BP	GO:0042446	hormone biosynthetic process	7/449	64/14209	0.00394509	0.0902329	ENSG00000050165/ENSG00000125845/ENSG00000010270/ENSG00000120738/ENSG00000153162/ENSG00000198189/ENSG00000085662	DKK3/BMP2/STARD3NL/EGR1/BMP6/HSD17B11/AKR1B1	7	5	ENSG00000050165/ENSG00000125845/ENSG00000153162/ENSG00000198189/ENSG00000085662	2	ENSG00000010270/ENSG00000120738				hsa04933	AGE-RAGE signaling pathway in diabetic complications	3/231	87/5823	0.677638	0.948336	ENSG00000120738/ENSG00000163513/ENSG00000115415	EGR1/TGFBR2/STAT1	hsa:1958/hsa:7048/hsa:6772	3	2	ENSG00000163513/ENSG00000115415	1	ENSG00000120738
ENSG00000120738	EGR1	9606.ENSP00000239938	ENSG00000118515	SGK1	9606.ENSP00000356832	892			BP	GO:0030282	bone mineralization	8/449	81/14209	0.00399859	0.0905051	ENSG00000125845/ENSG00000145192/ENSG00000187608/ENSG00000152661/ENSG00000107789/ENSG00000153162/ENSG00000173868/ENSG00000183688	BMP2/AHSG/ISG15/GJA1/MINPP1/BMP6/PHOSPHO1/RFLNB	8	5	ENSG00000125845/ENSG00000145192/ENSG00000187608/ENSG00000107789/ENSG00000153162	3	ENSG00000152661/ENSG00000173868/ENSG00000183688				hsa00350	Tyrosine metabolism	1/231	28/5823	0.678928	0.948336	ENSG00000103876	FAH	hsa:2184	1	0		1	ENSG00000103876
ENSG00000120738	EGR1	9606.ENSP00000239938	ENSG00000143252	SDHC	9606.ENSP00000356953	561			BP	GO:0006656	phosphatidylcholine biosynthetic process	5/449	34/14209	0.00402294	0.0905051	ENSG00000118137/ENSG00000158874/ENSG00000214530/ENSG00000111666/ENSG00000173868	APOA1/APOA2/STARD10/CHPT1/PHOSPHO1	5	4	ENSG00000118137/ENSG00000158874/ENSG00000214530/ENSG00000111666	1	ENSG00000173868				hsa01523	Antifolate resistance	1/231	28/5823	0.678928	0.948336	ENSG00000137563	GGH	hsa:8836	1	1	ENSG00000137563	0
ENSG00000120738	EGR1	9606.ENSP00000239938	ENSG00000185745	IFIT1	9606.ENSP00000360869	926			BP	GO:0032459	regulation of protein oligomerization	5/449	34/14209	0.00402294	0.0905051	ENSG00000120885/ENSG00000104081/ENSG00000141510/ENSG00000153094/ENSG00000186854	CLU/BMF/TP53/BCL2L11/TRABD2A	5	3	ENSG00000120885/ENSG00000104081/ENSG00000153094	2	ENSG00000141510/ENSG00000186854				hsa04151	PI3K-Akt signaling pathway	10/231	280/5823	0.681137	0.948336	ENSG00000091136/ENSG00000131482/ENSG00000169242/ENSG00000141510/ENSG00000153094/ENSG00000160712/ENSG00000162409/ENSG00000118515/ENSG00000114450/ENSG00000119630	LAMB1/G6PC/EFNA1/TP53/BCL2L11/IL6R/PRKAA2/SGK1/GNB4/PGF	hsa:3912/hsa:2538/hsa:1942/hsa:7157/hsa:10018/hsa:3570/hsa:5563/hsa:6446/hsa:59345/hsa:5228	10	7	ENSG00000091136/ENSG00000169242/ENSG00000153094/ENSG00000160712/ENSG00000162409/ENSG00000118515/ENSG00000119630	3	ENSG00000131482/ENSG00000141510/ENSG00000114450
ENSG00000120738	EGR1	9606.ENSP00000239938	ENSG00000204525	HLA-C	9606.ENSP00000365402	901			BP	GO:0007596	blood coagulation	18/449	284/14209	0.00408024	0.0912954	ENSG00000171560/ENSG00000113889/ENSG00000131187/ENSG00000171557/ENSG00000126218/ENSG00000198734/ENSG00000144566/ENSG00000099937/ENSG00000140093/ENSG00000198682/ENSG00000197249/ENSG00000121057/ENSG00000188488/ENSG00000013016/ENSG00000123104/ENSG00000003436/ENSG00000171564/ENSG00000154127	FGA/KNG1/F12/FGG/F10/F5/RAB5A/SERPIND1/SERPINA10/PAPSS2/SERPINA1/AKAP1/SERPINA5/EHD3/ITPR2/TFPI/FGB/UBASH3B	18	13	ENSG00000113889/ENSG00000131187/ENSG00000126218/ENSG00000198734/ENSG00000144566/ENSG00000099937/ENSG00000140093/ENSG00000198682/ENSG00000197249/ENSG00000121057/ENSG00000188488/ENSG00000013016/ENSG00000003436	5	ENSG00000171560/ENSG00000171557/ENSG00000123104/ENSG00000171564/ENSG00000154127				hsa05230	Central carbon metabolism in cancer	2/231	59/5823	0.686008	0.948336	ENSG00000141510/ENSG00000163581	TP53/SLC2A2	hsa:7157/hsa:6514	2	1	ENSG00000163581	1	ENSG00000141510
ENSG00000120738	EGR1	9606.ENSP00000239938	ENSG00000125845	BMP2	9606.ENSP00000368104	823			BP	GO:0007411	axon guidance	15/449	219/14209	0.00415102	0.0918327	ENSG00000168280/ENSG00000185008/ENSG00000166225/ENSG00000006468/ENSG00000185920/ENSG00000169242/ENSG00000105711/ENSG00000107562/ENSG00000154134/ENSG00000095539/ENSG00000170017/ENSG00000076356/ENSG00000141738/ENSG00000128656/ENSG00000174684	KIF5C/ROBO2/FRS2/ETV1/PTCH1/EFNA1/SCN1B/CXCL12/ROBO3/SEMA4G/ALCAM/PLXNA2/GRB7/CHN1/B4GAT1	15	9	ENSG00000168280/ENSG00000185008/ENSG00000166225/ENSG00000169242/ENSG00000105711/ENSG00000154134/ENSG00000076356/ENSG00000128656/ENSG00000174684	6	ENSG00000006468/ENSG00000185920/ENSG00000107562/ENSG00000095539/ENSG00000170017/ENSG00000141738				hsa00020	Citrate cycle (TCA cycle)	1/231	29/5823	0.691727	0.948336	ENSG00000143252	SDHC	hsa:6391	1	0		1	ENSG00000143252
ENSG00000120738	EGR1	9606.ENSP00000239938	ENSG00000089199	CHGB	9606.ENSP00000368244	835			BP	GO:0050817	coagulation	18/449	285/14209	0.00423209	0.0918327	ENSG00000171560/ENSG00000113889/ENSG00000131187/ENSG00000171557/ENSG00000126218/ENSG00000198734/ENSG00000144566/ENSG00000099937/ENSG00000140093/ENSG00000198682/ENSG00000197249/ENSG00000121057/ENSG00000188488/ENSG00000013016/ENSG00000123104/ENSG00000003436/ENSG00000171564/ENSG00000154127	FGA/KNG1/F12/FGG/F10/F5/RAB5A/SERPIND1/SERPINA10/PAPSS2/SERPINA1/AKAP1/SERPINA5/EHD3/ITPR2/TFPI/FGB/UBASH3B	18	13	ENSG00000113889/ENSG00000131187/ENSG00000126218/ENSG00000198734/ENSG00000144566/ENSG00000099937/ENSG00000140093/ENSG00000198682/ENSG00000197249/ENSG00000121057/ENSG00000188488/ENSG00000013016/ENSG00000003436	5	ENSG00000171560/ENSG00000171557/ENSG00000123104/ENSG00000171564/ENSG00000154127				hsa00410	beta-Alanine metabolism	1/231	29/5823	0.691727	0.948336	ENSG00000111275	ALDH2	hsa:217	1	1	ENSG00000111275	0
ENSG00000120738	EGR1	9606.ENSP00000239938	ENSG00000187608	ISG15	9606.ENSP00000368699	931			BP	GO:0043299	leukocyte degranulation	25/449	447/14209	0.00423278	0.0918327	ENSG00000138772/ENSG00000084207/ENSG00000096696/ENSG00000198053/ENSG00000145192/ENSG00000163739/ENSG00000111816/ENSG00000137563/ENSG00000166710/ENSG00000197249/ENSG00000196776/ENSG00000118271/ENSG00000116260/ENSG00000075651/ENSG00000033122/ENSG00000120868/ENSG00000125730/ENSG00000139725/ENSG00000123131/ENSG00000229314/ENSG00000149177/ENSG00000220205/ENSG00000239264/ENSG00000166825/ENSG00000117984	ANXA3/GSTP1/DSP/SIRPA/AHSG/CXCL1/FRK/GGH/B2M/SERPINA1/CD47/TTR/QSOX1/PLD1/LRRC7/APAF1/C3/RHOF/PRDX4/ORM1/PTPRJ/VAMP2/TXNDC5/ANPEP/CTSD	25	14	ENSG00000138772/ENSG00000145192/ENSG00000111816/ENSG00000137563/ENSG00000166710/ENSG00000197249/ENSG00000196776/ENSG00000118271/ENSG00000116260/ENSG00000033122/ENSG00000123131/ENSG00000229314/ENSG00000220205/ENSG00000117984	11	ENSG00000084207/ENSG00000096696/ENSG00000198053/ENSG00000163739/ENSG00000075651/ENSG00000120868/ENSG00000125730/ENSG00000139725/ENSG00000149177/ENSG00000239264/ENSG00000166825				hsa04392	Hippo signaling pathway - multiple species	1/231	29/5823	0.691727	0.948336	ENSG00000018408	WWTR1	hsa:25937	1	0		1	ENSG00000018408
ENSG00000120738	EGR1	9606.ENSP00000239938	ENSG00000111057	KRT18	9606.ENSP00000373487	832			BP	GO:0034116	positive regulation of heterotypic cell-cell adhesion	3/449	11/14209	0.00427947	0.0918327	ENSG00000171560/ENSG00000171557/ENSG00000171564	FGA/FGG/FGB	3	0		3	ENSG00000171560/ENSG00000171557/ENSG00000171564				hsa04710	Circadian rhythm	1/231	29/5823	0.691727	0.948336	ENSG00000162409	PRKAA2	hsa:5563	1	1	ENSG00000162409	0
ENSG00000120738	EGR1	9606.ENSP00000239938	ENSG00000107562	CXCL12	9606.ENSP00000379140	865			BP	GO:0034384	high-density lipoprotein particle clearance	3/449	11/14209	0.00427947	0.0918327	ENSG00000118137/ENSG00000158874/ENSG00000110245	APOA1/APOA2/APOC3	3	3	ENSG00000118137/ENSG00000158874/ENSG00000110245	0					hsa05120	Epithelial cell signaling in Helicobacter pylori infection	2/231	60/5823	0.694919	0.948336	ENSG00000163739/ENSG00000158769	CXCL1/F11R	hsa:2919/hsa:50848	2	1	ENSG00000158769	1	ENSG00000163739
ENSG00000120738	EGR1	9606.ENSP00000239938	ENSG00000142089	IFITM3	9606.ENSP00000382707	905			BP	GO:0030193	regulation of blood coagulation	7/449	65/14209	0.00430392	0.0918327	ENSG00000171560/ENSG00000113889/ENSG00000131187/ENSG00000171557/ENSG00000003436/ENSG00000171564/ENSG00000154127	FGA/KNG1/F12/FGG/TFPI/FGB/UBASH3B	7	3	ENSG00000113889/ENSG00000131187/ENSG00000003436	4	ENSG00000171560/ENSG00000171557/ENSG00000171564/ENSG00000154127				hsa05133	Pertussis	2/231	60/5823	0.694919	0.948336	ENSG00000159403/ENSG00000125730	C1R/C3	hsa:715/hsa:718	2	1	ENSG00000159403	1	ENSG00000125730
ENSG00000120738	EGR1	9606.ENSP00000239938	ENSG00000068079	IFI35	9606.ENSP00000395590	900			BP	GO:1900046	regulation of hemostasis	7/449	65/14209	0.00430392	0.0918327	ENSG00000171560/ENSG00000113889/ENSG00000131187/ENSG00000171557/ENSG00000003436/ENSG00000171564/ENSG00000154127	FGA/KNG1/F12/FGG/TFPI/FGB/UBASH3B	7	3	ENSG00000113889/ENSG00000131187/ENSG00000003436	4	ENSG00000171560/ENSG00000171557/ENSG00000171564/ENSG00000154127				hsa04110	Cell cycle	4/231	118/5823	0.695427	0.948336	ENSG00000141510/ENSG00000099860/ENSG00000253729/ENSG00000153107	TP53/GADD45B/PRKDC/ANAPC1	hsa:7157/hsa:4616/hsa:5591/hsa:64682	4	0		4	ENSG00000141510/ENSG00000099860/ENSG00000253729/ENSG00000153107
ENSG00000120738	EGR1	9606.ENSP00000239938	ENSG00000142871	CYR61	9606.ENSP00000398736	906			BP	GO:0002446	neutrophil mediated immunity	24/449	424/14209	0.00432907	0.0918327	ENSG00000138772/ENSG00000084207/ENSG00000096696/ENSG00000198053/ENSG00000145192/ENSG00000163739/ENSG00000111816/ENSG00000137563/ENSG00000166710/ENSG00000197249/ENSG00000196776/ENSG00000118271/ENSG00000116260/ENSG00000075651/ENSG00000033122/ENSG00000120868/ENSG00000125730/ENSG00000139725/ENSG00000123131/ENSG00000229314/ENSG00000149177/ENSG00000239264/ENSG00000166825/ENSG00000117984	ANXA3/GSTP1/DSP/SIRPA/AHSG/CXCL1/FRK/GGH/B2M/SERPINA1/CD47/TTR/QSOX1/PLD1/LRRC7/APAF1/C3/RHOF/PRDX4/ORM1/PTPRJ/TXNDC5/ANPEP/CTSD	24	13	ENSG00000138772/ENSG00000145192/ENSG00000111816/ENSG00000137563/ENSG00000166710/ENSG00000197249/ENSG00000196776/ENSG00000118271/ENSG00000116260/ENSG00000033122/ENSG00000123131/ENSG00000229314/ENSG00000117984	11	ENSG00000084207/ENSG00000096696/ENSG00000198053/ENSG00000163739/ENSG00000075651/ENSG00000120868/ENSG00000125730/ENSG00000139725/ENSG00000149177/ENSG00000239264/ENSG00000166825				hsa04261	Adrenergic signaling in cardiomyocytes	4/231	118/5823	0.695427	0.948336	ENSG00000140416/ENSG00000105711/ENSG00000173175/ENSG00000145349	TPM1/SCN1B/ADCY5/CAMK2D	hsa:7168/hsa:6324/hsa:111/hsa:817	4	4	ENSG00000140416/ENSG00000105711/ENSG00000173175/ENSG00000145349	0
ENSG00000120738	EGR1	9606.ENSP00000239938	ENSG00000234745	HLA-B	9606.ENSP00000399168	902			BP	GO:0097485	neuron projection guidance	15/449	220/14209	0.00432976	0.0918327	ENSG00000168280/ENSG00000185008/ENSG00000166225/ENSG00000006468/ENSG00000185920/ENSG00000169242/ENSG00000105711/ENSG00000107562/ENSG00000154134/ENSG00000095539/ENSG00000170017/ENSG00000076356/ENSG00000141738/ENSG00000128656/ENSG00000174684	KIF5C/ROBO2/FRS2/ETV1/PTCH1/EFNA1/SCN1B/CXCL12/ROBO3/SEMA4G/ALCAM/PLXNA2/GRB7/CHN1/B4GAT1	15	9	ENSG00000168280/ENSG00000185008/ENSG00000166225/ENSG00000169242/ENSG00000105711/ENSG00000154134/ENSG00000076356/ENSG00000128656/ENSG00000174684	6	ENSG00000006468/ENSG00000185920/ENSG00000107562/ENSG00000095539/ENSG00000170017/ENSG00000141738				hsa05203	Viral carcinogenesis	6/231	174/5823	0.695513	0.948336	ENSG00000105707/ENSG00000077150/ENSG00000068024/ENSG00000141510/ENSG00000125730/ENSG00000048052	HPN/NFKB2/HDAC4/TP53/C3/HDAC9	hsa:3249/hsa:4791/hsa:9759/hsa:7157/hsa:718/hsa:9734	6	2	ENSG00000105707/ENSG00000048052	4	ENSG00000077150/ENSG00000068024/ENSG00000141510/ENSG00000125730
ENSG00000120738	EGR1	9606.ENSP00000239938	ENSG00000048052	HDAC9	9606.ENSP00000408617	904			BP	GO:0003231	cardiac ventricle development	9/449	100/14209	0.00434962	0.0918327	ENSG00000128917/ENSG00000173706/ENSG00000081479/ENSG00000166225/ENSG00000101384/ENSG00000096696/ENSG00000142871/ENSG00000140416/ENSG00000163513	DLL4/HEG1/LRP2/FRS2/JAG1/DSP/CYR61/TPM1/TGFBR2	9	7	ENSG00000128917/ENSG00000173706/ENSG00000081479/ENSG00000166225/ENSG00000142871/ENSG00000140416/ENSG00000163513	2	ENSG00000101384/ENSG00000096696				hsa05215	Prostate cancer	3/231	90/5823	0.699832	0.948336	ENSG00000084207/ENSG00000141510/ENSG00000244405	GSTP1/TP53/ETV5	hsa:2950/hsa:7157/hsa:2119	3	0		3	ENSG00000084207/ENSG00000141510/ENSG00000244405
ENSG00000120738	EGR1	9606.ENSP00000239938	ENSG00000119630	PGF	9606.ENSP00000451040	842			BP	GO:0019218	regulation of steroid metabolic process	9/449	100/14209	0.00434962	0.0918327	ENSG00000118137/ENSG00000050165/ENSG00000158874/ENSG00000125845/ENSG00000062282/ENSG00000198911/ENSG00000120738/ENSG00000153162/ENSG00000012174	APOA1/DKK3/APOA2/BMP2/DGAT2/SREBF2/EGR1/BMP6/MBTPS2	9	7	ENSG00000118137/ENSG00000050165/ENSG00000158874/ENSG00000125845/ENSG00000062282/ENSG00000153162/ENSG00000012174	2	ENSG00000198911/ENSG00000120738				hsa04140	Autophagy - animal	4/231	119/5823	0.701764	0.948336	ENSG00000196730/ENSG00000162409/ENSG00000110046/ENSG00000117984	DAPK1/PRKAA2/ATG2A/CTSD	hsa:1612/hsa:5563/hsa:23130/hsa:1509	4	2	ENSG00000162409/ENSG00000117984	2	ENSG00000196730/ENSG00000110046
ENSG00000120742	SERP1	9606.ENSP00000239944	ENSG00000140612	SEC11A	9606.ENSP00000268220	736			BP	GO:0006633	fatty acid biosynthetic process	10/449	119/14209	0.0044454	0.0928477	ENSG00000118137/ENSG00000117528/ENSG00000110245/ENSG00000166035/ENSG00000164181/ENSG00000006831/ENSG00000140526/ENSG00000119915/ENSG00000162409/ENSG00000074696	APOA1/ABCD3/APOC3/LIPC/ELOVL7/ADIPOR2/ABHD2/ELOVL3/PRKAA2/HACD3	10	8	ENSG00000118137/ENSG00000117528/ENSG00000110245/ENSG00000166035/ENSG00000006831/ENSG00000140526/ENSG00000162409/ENSG00000074696	2	ENSG00000164181/ENSG00000119915				hsa05218	Melanoma	2/231	61/5823	0.703621	0.948336	ENSG00000141510/ENSG00000099860	TP53/GADD45B	hsa:7157/hsa:4616	2	0		2	ENSG00000141510/ENSG00000099860
ENSG00000120742	SERP1	9606.ENSP00000239944	ENSG00000180879	SSR4	9606.ENSP00000317331	459			BP	GO:0003170	heart valve development	5/449	35/14209	0.00457389	0.0928477	ENSG00000125845/ENSG00000101384/ENSG00000142871/ENSG00000169242/ENSG00000163513	BMP2/JAG1/CYR61/EFNA1/TGFBR2	5	4	ENSG00000125845/ENSG00000142871/ENSG00000169242/ENSG00000163513	1	ENSG00000101384				hsa00051	Fructose and mannose metabolism	1/231	30/5823	0.704017	0.948336	ENSG00000085662	AKR1B1	hsa:231	1	1	ENSG00000085662	0
ENSG00000123191	ATP7B	9606.ENSP00000242839	ENSG00000006715	VPS41	9606.ENSP00000309457	448			BP	GO:0003171	atrioventricular valve development	4/449	22/14209	0.00457811	0.0928477	ENSG00000125845/ENSG00000142871/ENSG00000169242/ENSG00000163513	BMP2/CYR61/EFNA1/TGFBR2	4	4	ENSG00000125845/ENSG00000142871/ENSG00000169242/ENSG00000163513	0					hsa04136	Autophagy - other	1/231	30/5823	0.704017	0.948336	ENSG00000110046	ATG2A	hsa:23130	1	0		1	ENSG00000110046
ENSG00000123191	ATP7B	9606.ENSP00000242839	ENSG00000120885	CLU	9606.ENSP00000315130	809			BP	GO:0006541	glutamine metabolic process	4/449	22/14209	0.00457811	0.0928477	ENSG00000021826/ENSG00000178921/ENSG00000148672/ENSG00000084774	CPS1/PFAS/GLUD1/CAD	4	1	ENSG00000021826	3	ENSG00000178921/ENSG00000148672/ENSG00000084774				hsa04960	Aldosterone-regulated sodium reabsorption	1/231	30/5823	0.704017	0.948336	ENSG00000118515	SGK1	hsa:6446	1	1	ENSG00000118515	0
ENSG00000123191	ATP7B	9606.ENSP00000242839	ENSG00000187608	ISG15	9606.ENSP00000368699	549			BP	GO:0042730	fibrinolysis	4/449	22/14209	0.00457811	0.0928477	ENSG00000171560/ENSG00000131187/ENSG00000171557/ENSG00000171564	FGA/F12/FGG/FGB	4	1	ENSG00000131187	3	ENSG00000171560/ENSG00000171557/ENSG00000171564				hsa04530	Tight junction	5/231	149/5823	0.71156	0.948336	ENSG00000126016/ENSG00000158769/ENSG00000123416/ENSG00000162409/ENSG00000167553	AMOT/F11R/TUBA1B/PRKAA2/TUBA1C	hsa:154796/hsa:50848/hsa:10376/hsa:5563/hsa:84790	5	3	ENSG00000126016/ENSG00000158769/ENSG00000162409	2	ENSG00000123416/ENSG00000167553
ENSG00000123191	ATP7B	9606.ENSP00000242839	ENSG00000173175	ADCY5	9606.ENSP00000419361	422			BP	GO:0046885	regulation of hormone biosynthetic process	4/449	22/14209	0.00457811	0.0928477	ENSG00000050165/ENSG00000125845/ENSG00000120738/ENSG00000153162	DKK3/BMP2/EGR1/BMP6	4	3	ENSG00000050165/ENSG00000125845/ENSG00000153162	1	ENSG00000120738				hsa00140	Steroid hormone biosynthesis	1/231	32/5823	0.727154	0.948336	ENSG00000156096	UGT2B4	hsa:7363	1	1	ENSG00000156096	0
ENSG00000123191	ATP7B	9606.ENSP00000242839	ENSG00000166710	B2M	9606.ENSP00000452780	551			BP	GO:0051004	regulation of lipoprotein lipase activity	4/449	22/14209	0.00457811	0.0928477	ENSG00000118137/ENSG00000110245/ENSG00000166035/ENSG00000134243	APOA1/APOC3/LIPC/SORT1	4	4	ENSG00000118137/ENSG00000110245/ENSG00000166035/ENSG00000134243	0					hsa05034	Alcoholism	5/231	152/5823	0.7279	0.948336	ENSG00000068024/ENSG00000161509/ENSG00000173175/ENSG00000114450/ENSG00000048052	HDAC4/GRIN2C/ADCY5/GNB4/HDAC9	hsa:9759/hsa:2905/hsa:111/hsa:59345/hsa:9734	5	3	ENSG00000161509/ENSG00000173175/ENSG00000048052	2	ENSG00000068024/ENSG00000114450
ENSG00000124788	ATXN1	9606.ENSP00000244769	ENSG00000068024	HDAC4	9606.ENSP00000264606	606			BP	GO:1902745	positive regulation of lamellipodium organization	4/449	22/14209	0.00457811	0.0928477	ENSG00000127831/ENSG00000068024/ENSG00000159753/ENSG00000172725	VIL1/HDAC4/CARMIL2/CORO1B	4	2	ENSG00000127831/ENSG00000159753	2	ENSG00000068024/ENSG00000172725				hsa04260	Cardiac muscle contraction	2/231	64/5823	0.728498	0.948336	ENSG00000140416/ENSG00000198804	TPM1/MT-CO1	hsa:7168/hsa:4512	2	1	ENSG00000140416	1	ENSG00000198804
ENSG00000124788	ATXN1	9606.ENSP00000244769	ENSG00000112773	FAM46A	9606.ENSP00000318298	416			BP	GO:0002275	myeloid cell activation involved in immune response	25/449	450/14209	0.00460744	0.0929844	ENSG00000138772/ENSG00000084207/ENSG00000096696/ENSG00000198053/ENSG00000145192/ENSG00000163739/ENSG00000111816/ENSG00000137563/ENSG00000166710/ENSG00000197249/ENSG00000196776/ENSG00000118271/ENSG00000116260/ENSG00000075651/ENSG00000033122/ENSG00000120868/ENSG00000125730/ENSG00000139725/ENSG00000123131/ENSG00000229314/ENSG00000149177/ENSG00000220205/ENSG00000239264/ENSG00000166825/ENSG00000117984	ANXA3/GSTP1/DSP/SIRPA/AHSG/CXCL1/FRK/GGH/B2M/SERPINA1/CD47/TTR/QSOX1/PLD1/LRRC7/APAF1/C3/RHOF/PRDX4/ORM1/PTPRJ/VAMP2/TXNDC5/ANPEP/CTSD	25	14	ENSG00000138772/ENSG00000145192/ENSG00000111816/ENSG00000137563/ENSG00000166710/ENSG00000197249/ENSG00000196776/ENSG00000118271/ENSG00000116260/ENSG00000033122/ENSG00000123131/ENSG00000229314/ENSG00000220205/ENSG00000117984	11	ENSG00000084207/ENSG00000096696/ENSG00000198053/ENSG00000163739/ENSG00000075651/ENSG00000120868/ENSG00000125730/ENSG00000139725/ENSG00000149177/ENSG00000239264/ENSG00000166825				hsa05161	Hepatitis B	4/231	124/5823	0.732028	0.948336	ENSG00000142798/ENSG00000141510/ENSG00000120868/ENSG00000115415	HSPG2/TP53/APAF1/STAT1	hsa:3339/hsa:7157/hsa:317/hsa:6772	4	1	ENSG00000115415	3	ENSG00000142798/ENSG00000141510/ENSG00000120868
ENSG00000124788	ATXN1	9606.ENSP00000244769	ENSG00000196498	NCOR2	9606.ENSP00000384018	839			BP	GO:0007599	hemostasis	18/449	288/14209	0.00471586	0.0942683	ENSG00000171560/ENSG00000113889/ENSG00000131187/ENSG00000171557/ENSG00000126218/ENSG00000198734/ENSG00000144566/ENSG00000099937/ENSG00000140093/ENSG00000198682/ENSG00000197249/ENSG00000121057/ENSG00000188488/ENSG00000013016/ENSG00000123104/ENSG00000003436/ENSG00000171564/ENSG00000154127	FGA/KNG1/F12/FGG/F10/F5/RAB5A/SERPIND1/SERPINA10/PAPSS2/SERPINA1/AKAP1/SERPINA5/EHD3/ITPR2/TFPI/FGB/UBASH3B	18	13	ENSG00000113889/ENSG00000131187/ENSG00000126218/ENSG00000198734/ENSG00000144566/ENSG00000099937/ENSG00000140093/ENSG00000198682/ENSG00000197249/ENSG00000121057/ENSG00000188488/ENSG00000013016/ENSG00000003436	5	ENSG00000171560/ENSG00000171557/ENSG00000123104/ENSG00000171564/ENSG00000154127				hsa04931	Insulin resistance	3/231	95/5823	0.734222	0.948336	ENSG00000131482/ENSG00000162409/ENSG00000163581	G6PC/PRKAA2/SLC2A2	hsa:2538/hsa:5563/hsa:6514	3	2	ENSG00000162409/ENSG00000163581	1	ENSG00000131482
ENSG00000115084	SLC35F5	9606.ENSP00000245680	ENSG00000084774	CAD	9606.ENSP00000264705	495			BP	GO:0072006	nephron development	10/449	120/14209	0.00471685	0.0942683	ENSG00000176788/ENSG00000125845/ENSG00000101384/ENSG00000116962/ENSG00000275410/ENSG00000185920/ENSG00000120738/ENSG00000018408/ENSG00000119630/ENSG00000115415	BASP1/BMP2/JAG1/NID1/HNF1B/PTCH1/EGR1/WWTR1/PGF/STAT1	10	4	ENSG00000176788/ENSG00000125845/ENSG00000119630/ENSG00000115415	6	ENSG00000101384/ENSG00000116962/ENSG00000275410/ENSG00000185920/ENSG00000120738/ENSG00000018408				hsa00380	Tryptophan metabolism	1/231	33/5823	0.738037	0.948336	ENSG00000111275	ALDH2	hsa:217	1	1	ENSG00000111275	0
ENSG00000115084	SLC35F5	9606.ENSP00000245680	ENSG00000166479	TMX3	9606.ENSP00000299608	485			BP	GO:0060048	cardiac muscle contraction	9/449	102/14209	0.0049569	0.0985871	ENSG00000096696/ENSG00000134755/ENSG00000152661/ENSG00000140416/ENSG00000068024/ENSG00000105711/ENSG00000013016/ENSG00000145349/ENSG00000148834	DSP/DSC2/GJA1/TPM1/HDAC4/SCN1B/EHD3/CAMK2D/GSTO1	9	6	ENSG00000134755/ENSG00000140416/ENSG00000105711/ENSG00000013016/ENSG00000145349/ENSG00000148834	3	ENSG00000096696/ENSG00000152661/ENSG00000068024				hsa03410	Base excision repair	1/231	33/5823	0.738037	0.948336	ENSG00000177084	POLE	hsa:5426	1	0		1	ENSG00000177084
ENSG00000125657	TNFSF9	9606.ENSP00000245817	ENSG00000125726	CD70	9606.ENSP00000245903	725			BP	GO:1901652	response to peptide	24/449	429/14209	0.00500125	0.0989911	ENSG00000065325/ENSG00000146678/ENSG00000084207/ENSG00000101384/ENSG00000145192/ENSG00000021826/ENSG00000152661/ENSG00000120738/ENSG00000069275/ENSG00000137563/ENSG00000107562/ENSG00000085662/ENSG00000141510/ENSG00000006453/ENSG00000118503/ENSG00000173175/ENSG00000114450/ENSG00000084774/ENSG00000095637/ENSG00000253729/ENSG00000220205/ENSG00000134243/ENSG00000048052/ENSG00000115415	GLP2R/IGFBP1/GSTP1/JAG1/AHSG/CPS1/GJA1/EGR1/NUCKS1/GGH/CXCL12/AKR1B1/TP53/BAIAP2L1/TNFAIP3/ADCY5/GNB4/CAD/SORBS1/PRKDC/VAMP2/SORT1/HDAC9/STAT1	24	11	ENSG00000065325/ENSG00000145192/ENSG00000021826/ENSG00000137563/ENSG00000085662/ENSG00000006453/ENSG00000173175/ENSG00000220205/ENSG00000134243/ENSG00000048052/ENSG00000115415	13	ENSG00000146678/ENSG00000084207/ENSG00000101384/ENSG00000152661/ENSG00000120738/ENSG00000069275/ENSG00000107562/ENSG00000141510/ENSG00000118503/ENSG00000114450/ENSG00000084774/ENSG00000095637/ENSG00000253729				hsa04668	TNF signaling pathway	3/231	96/5823	0.740716	0.948336	ENSG00000101384/ENSG00000163739/ENSG00000118503	JAG1/CXCL1/TNFAIP3	hsa:182/hsa:2919/hsa:7128	3	0		3	ENSG00000101384/ENSG00000163739/ENSG00000118503
ENSG00000125730	C3	9606.ENSP00000245907	ENSG00000110651	CD81	9606.ENSP00000263645	937			BP	GO:0009617	response to bacterium	22/449	382/14209	0.00505009	0.0994795	ENSG00000171560/ENSG00000148677/ENSG00000138772/ENSG00000084207/ENSG00000127831/ENSG00000077150/ENSG00000163739/ENSG00000187608/ENSG00000021826/ENSG00000152661/ENSG00000166710/ENSG00000153162/ENSG00000196776/ENSG00000006453/ENSG00000118503/ENSG00000160712/ENSG00000003436/ENSG00000165029/ENSG00000204592/ENSG00000171564/ENSG00000145335/ENSG00000188257	FGA/ANKRD1/ANXA3/GSTP1/VIL1/NFKB2/CXCL1/ISG15/CPS1/GJA1/B2M/BMP6/CD47/BAIAP2L1/TNFAIP3/IL6R/TFPI/ABCA1/HLA-E/FGB/SNCA/PLA2G2A	22	15	ENSG00000148677/ENSG00000138772/ENSG00000127831/ENSG00000187608/ENSG00000021826/ENSG00000166710/ENSG00000153162/ENSG00000196776/ENSG00000006453/ENSG00000160712/ENSG00000003436/ENSG00000165029/ENSG00000204592/ENSG00000145335/ENSG00000188257	7	ENSG00000171560/ENSG00000084207/ENSG00000077150/ENSG00000163739/ENSG00000152661/ENSG00000118503/ENSG00000171564				hsa05226	Gastric cancer	4/231	126/5823	0.743474	0.948336	ENSG00000177283/ENSG00000141510/ENSG00000099860/ENSG00000163513	FZD8/TP53/GADD45B/TGFBR2	hsa:8325/hsa:7157/hsa:4616/hsa:7048	4	1	ENSG00000163513	3	ENSG00000177283/ENSG00000141510/ENSG00000099860
ENSG00000125730	C3	9606.ENSP00000245907	ENSG00000113889	KNG1	9606.ENSP00000265023	932			BP	GO:0045454	cell redox homeostasis	7/449	67/14209	0.005095	0.0998862	ENSG00000166479/ENSG00000153066/ENSG00000086619/ENSG00000116260/ENSG00000123131/ENSG00000213593/ENSG00000239264	TMX3/TXNDC11/ERO1B/QSOX1/PRDX4/TMX2/TXNDC5	7	6	ENSG00000166479/ENSG00000153066/ENSG00000086619/ENSG00000116260/ENSG00000123131/ENSG00000213593	1	ENSG00000239264				hsa05410	Hypertrophic cardiomyopathy (HCM)	2/231	66/5823	0.744086	0.948336	ENSG00000140416/ENSG00000162409	TPM1/PRKAA2	hsa:7168/hsa:5563	2	2	ENSG00000140416/ENSG00000162409	0
ENSG00000125730	C3	9606.ENSP00000245907	ENSG00000117335	CD46	9606.ENSP00000313875	998			BP	GO:0031214	biomineral tissue development	9/449	103/14209	0.00528421	0.102172	ENSG00000125845/ENSG00000145192/ENSG00000187608/ENSG00000152661/ENSG00000107789/ENSG00000153162/ENSG00000173868/ENSG00000108950/ENSG00000183688	BMP2/AHSG/ISG15/GJA1/MINPP1/BMP6/PHOSPHO1/FAM20A/RFLNB	9	6	ENSG00000125845/ENSG00000145192/ENSG00000187608/ENSG00000107789/ENSG00000153162/ENSG00000108950	3	ENSG00000152661/ENSG00000173868/ENSG00000183688				hsa00620	Pyruvate metabolism	1/231	34/5823	0.748489	0.948336	ENSG00000111275	ALDH2	hsa:217	1	1	ENSG00000111275	0
ENSG00000125730	C3	9606.ENSP00000245907	ENSG00000120885	CLU	9606.ENSP00000315130	450			BP	GO:0072001	renal system development	16/449	247/14209	0.00535646	0.102172	ENSG00000176788/ENSG00000125845/ENSG00000115884/ENSG00000185008/ENSG00000101384/ENSG00000116962/ENSG00000275410/ENSG00000185920/ENSG00000120738/ENSG00000153162/ENSG00000085662/ENSG00000153094/ENSG00000018408/ENSG00000119630/ENSG00000169131/ENSG00000115415	BASP1/BMP2/SDC1/ROBO2/JAG1/NID1/HNF1B/PTCH1/EGR1/BMP6/AKR1B1/BCL2L11/WWTR1/PGF/ZNF354A/STAT1	16	9	ENSG00000176788/ENSG00000125845/ENSG00000115884/ENSG00000185008/ENSG00000153162/ENSG00000085662/ENSG00000153094/ENSG00000119630/ENSG00000115415	7	ENSG00000101384/ENSG00000116962/ENSG00000275410/ENSG00000185920/ENSG00000120738/ENSG00000018408/ENSG00000169131				hsa04130	SNARE interactions in vesicular transport	1/231	34/5823	0.748489	0.948336	ENSG00000220205	VAMP2	hsa:6844	1	1	ENSG00000220205	0
ENSG00000125730	C3	9606.ENSP00000245907	ENSG00000182902	SLC25A18	9606.ENSP00000329033	879			BP	GO:0070252	actin-mediated cell contraction	8/449	85/14209	0.00536546	0.102172	ENSG00000127831/ENSG00000096696/ENSG00000134755/ENSG00000152661/ENSG00000140416/ENSG00000105711/ENSG00000026025/ENSG00000145349	VIL1/DSP/DSC2/GJA1/TPM1/SCN1B/VIM/CAMK2D	8	6	ENSG00000127831/ENSG00000134755/ENSG00000140416/ENSG00000105711/ENSG00000026025/ENSG00000145349	2	ENSG00000096696/ENSG00000152661				hsa03030	DNA replication	1/231	35/5823	0.758525	0.948336	ENSG00000177084	POLE	hsa:5426	1	0		1	ENSG00000177084
ENSG00000125730	C3	9606.ENSP00000245907	ENSG00000050628	PTGER3	9606.ENSP00000349003	902			BP	GO:0018146	keratan sulfate biosynthetic process	4/449	23/14209	0.0054057	0.102172	ENSG00000110080/ENSG00000156966/ENSG00000174684/ENSG00000064225	ST3GAL4/B3GNT7/B4GAT1/ST3GAL6	4	3	ENSG00000156966/ENSG00000174684/ENSG00000064225	1	ENSG00000110080				hsa00240	Pyrimidine metabolism	3/231	99/5823	0.759448	0.948336	ENSG00000177084/ENSG00000084774/ENSG00000135318	POLE/CAD/NT5E	hsa:5426/hsa:790/hsa:4907	3	1	ENSG00000135318	2	ENSG00000177084/ENSG00000084774
ENSG00000125730	C3	9606.ENSP00000245907	ENSG00000120054	CPN1	9606.ENSP00000359446	688			BP	GO:0061311	cell surface receptor signaling pathway involved in heart development	4/449	23/14209	0.0054057	0.102172	ENSG00000128917/ENSG00000125845/ENSG00000107984/ENSG00000101384	DLL4/BMP2/DKK1/JAG1	4	3	ENSG00000128917/ENSG00000125845/ENSG00000107984	1	ENSG00000101384				hsa04714	Thermogenesis	7/231	216/5823	0.761546	0.948336	ENSG00000166225/ENSG00000143252/ENSG00000198804/ENSG00000173175/ENSG00000198786/ENSG00000162409/ENSG00000139613	FRS2/SDHC/MT-CO1/ADCY5/MT-ND5/PRKAA2/SMARCC2	hsa:10818/hsa:6391/hsa:4512/hsa:111/hsa:4540/hsa:5563/hsa:6601	7	3	ENSG00000166225/ENSG00000173175/ENSG00000162409	4	ENSG00000143252/ENSG00000198804/ENSG00000198786/ENSG00000139613
ENSG00000125730	C3	9606.ENSP00000245907	ENSG00000163739	CXCL1	9606.ENSP00000379110	916			BP	GO:0003333	amino acid transmembrane transport	7/449	68/14209	0.00552923	0.102172	ENSG00000092068/ENSG00000182902/ENSG00000111181/ENSG00000168385/ENSG00000139514/ENSG00000102743/ENSG00000188338	SLC7A8/SLC25A18/SLC6A12/SEPT2/SLC7A1/SLC25A15/SLC38A3	7	5	ENSG00000092068/ENSG00000182902/ENSG00000111181/ENSG00000168385/ENSG00000188338	2	ENSG00000139514/ENSG00000102743				hsa04657	IL-17 signaling pathway	2/231	70/5823	0.772977	0.948336	ENSG00000163739/ENSG00000118503	CXCL1/TNFAIP3	hsa:2919/hsa:7128	2	0		2	ENSG00000163739/ENSG00000118503
ENSG00000125730	C3	9606.ENSP00000245907	ENSG00000107562	CXCL12	9606.ENSP00000379140	910			BP	GO:0009064	glutamine family amino acid metabolic process	7/449	68/14209	0.00552923	0.102172	ENSG00000021826/ENSG00000178921/ENSG00000148672/ENSG00000065154/ENSG00000130707/ENSG00000084774/ENSG00000103876	CPS1/PFAS/GLUD1/OAT/ASS1/CAD/FAH	7	2	ENSG00000021826/ENSG00000065154	5	ENSG00000178921/ENSG00000148672/ENSG00000130707/ENSG00000084774/ENSG00000103876				hsa05100	Bacterial invasion of epithelial cells	2/231	70/5823	0.772977	0.948336	ENSG00000168385/ENSG00000070371	SEPT2/CLTCL1	hsa:4735/hsa:8218	2	1	ENSG00000168385	1	ENSG00000070371
ENSG00000125730	C3	9606.ENSP00000245907	ENSG00000173175	ADCY5	9606.ENSP00000419361	900			BP	GO:0050818	regulation of coagulation	7/449	68/14209	0.00552923	0.102172	ENSG00000171560/ENSG00000113889/ENSG00000131187/ENSG00000171557/ENSG00000003436/ENSG00000171564/ENSG00000154127	FGA/KNG1/F12/FGG/TFPI/FGB/UBASH3B	7	3	ENSG00000113889/ENSG00000131187/ENSG00000003436	4	ENSG00000171560/ENSG00000171557/ENSG00000171564/ENSG00000154127				hsa04120	Ubiquitin mediated proteolysis	4/231	132/5823	0.77559	0.948336	ENSG00000198833/ENSG00000101871/ENSG00000163743/ENSG00000153107	UBE2J1/MID1/RCHY1/ANAPC1	hsa:51465/hsa:4281/hsa:25898/hsa:64682	4	1	ENSG00000163743	3	ENSG00000198833/ENSG00000101871/ENSG00000153107
ENSG00000127831	VIL1	9606.ENSP00000248444	ENSG00000160712	IL6R	9606.ENSP00000357470	420			BP	GO:0019471	4-hydroxyproline metabolic process	3/449	12/14209	0.00557331	0.102172	ENSG00000122884/ENSG00000086619/ENSG00000123131	P4HA1/ERO1B/PRDX4	3	2	ENSG00000086619/ENSG00000123131	1	ENSG00000122884				hsa04934	Cushing syndrome	4/231	132/5823	0.77559	0.948336	ENSG00000177283/ENSG00000123104/ENSG00000173175/ENSG00000145349	FZD8/ITPR2/ADCY5/CAMK2D	hsa:8325/hsa:3709/hsa:111/hsa:817	4	2	ENSG00000173175/ENSG00000145349	2	ENSG00000177283/ENSG00000123104
ENSG00000128917	DLL4	9606.ENSP00000249749	ENSG00000101384	JAG1	9606.ENSP00000254958	910			BP	GO:0030497	fatty acid elongation	3/449	12/14209	0.00557331	0.102172	ENSG00000164181/ENSG00000119915/ENSG00000074696	ELOVL7/ELOVL3/HACD3	3	1	ENSG00000074696	2	ENSG00000164181/ENSG00000119915				hsa00260	Glycine, serine and threonine metabolism	1/231	37/5823	0.777416	0.948336	ENSG00000171766	GATM	hsa:2628	1	1	ENSG00000171766	0
ENSG00000130513	GDF15	9606.ENSP00000252809	ENSG00000141510	TP53	9606.ENSP00000269305	990			BP	GO:0032352	positive regulation of hormone metabolic process	3/449	12/14209	0.00557331	0.102172	ENSG00000105707/ENSG00000120738/ENSG00000153162	HPN/EGR1/BMP6	3	2	ENSG00000105707/ENSG00000153162	1	ENSG00000120738				hsa05321	Inflammatory bowel disease (IBD)	1/231	37/5823	0.777416	0.948336	ENSG00000115415	STAT1	hsa:6772	1	1	ENSG00000115415	0
ENSG00000130513	GDF15	9606.ENSP00000252809	ENSG00000163513	TGFBR2	9606.ENSP00000351905	442			BP	GO:0042761	very long-chain fatty acid biosynthetic process	3/449	12/14209	0.00557331	0.102172	ENSG00000164181/ENSG00000119915/ENSG00000074696	ELOVL7/ELOVL3/HACD3	3	1	ENSG00000074696	2	ENSG00000164181/ENSG00000119915				hsa05414	Dilated cardiomyopathy (DCM)	2/231	71/5823	0.779743	0.948336	ENSG00000140416/ENSG00000173175	TPM1/ADCY5	hsa:7168/hsa:111	2	2	ENSG00000140416/ENSG00000173175	0
ENSG00000130707	ASS1	9606.ENSP00000253004	ENSG00000084774	CAD	9606.ENSP00000264705	996			BP	GO:0043931	ossification involved in bone maturation	3/449	12/14209	0.00557331	0.102172	ENSG00000125845/ENSG00000173868/ENSG00000183688	BMP2/PHOSPHO1/RFLNB	3	1	ENSG00000125845	2	ENSG00000173868/ENSG00000183688				hsa04930	Type II diabetes mellitus	1/231	38/5823	0.786303	0.952026	ENSG00000163581	SLC2A2	hsa:6514	1	1	ENSG00000163581	0
ENSG00000130707	ASS1	9606.ENSP00000253004	ENSG00000148672	GLUD1	9606.ENSP00000277865	869			BP	GO:0046184	aldehyde biosynthetic process	3/449	12/14209	0.00557331	0.102172	ENSG00000050165/ENSG00000125845/ENSG00000153162	DKK3/BMP2/BMP6	3	3	ENSG00000050165/ENSG00000125845/ENSG00000153162	0					hsa03022	Basal transcription factors	1/231	39/5823	0.794836	0.958061	ENSG00000197780	TAF13	hsa:6884	1	1	ENSG00000197780	0
ENSG00000130707	ASS1	9606.ENSP00000253004	ENSG00000102743	SLC25A15	9606.ENSP00000342267	961			BP	GO:1903825	organic acid transmembrane transport	9/449	104/14209	0.00562802	0.102172	ENSG00000092068/ENSG00000182902/ENSG00000081479/ENSG00000111181/ENSG00000168385/ENSG00000139514/ENSG00000162409/ENSG00000102743/ENSG00000188338	SLC7A8/SLC25A18/LRP2/SLC6A12/SEPT2/SLC7A1/PRKAA2/SLC25A15/SLC38A3	9	7	ENSG00000092068/ENSG00000182902/ENSG00000081479/ENSG00000111181/ENSG00000168385/ENSG00000162409/ENSG00000188338	2	ENSG00000139514/ENSG00000102743				hsa04926	Relaxin signaling pathway	3/231	106/5823	0.798924	0.958551	ENSG00000173175/ENSG00000114450/ENSG00000163513	ADCY5/GNB4/TGFBR2	hsa:111/hsa:59345/hsa:7048	3	2	ENSG00000173175/ENSG00000163513	1	ENSG00000114450
ENSG00000130707	ASS1	9606.ENSP00000253004	ENSG00000065154	OAT	9606.ENSP00000357838	876			BP	GO:1905039	carboxylic acid transmembrane transport	9/449	104/14209	0.00562802	0.102172	ENSG00000092068/ENSG00000182902/ENSG00000081479/ENSG00000111181/ENSG00000168385/ENSG00000139514/ENSG00000162409/ENSG00000102743/ENSG00000188338	SLC7A8/SLC25A18/LRP2/SLC6A12/SEPT2/SLC7A1/PRKAA2/SLC25A15/SLC38A3	9	7	ENSG00000092068/ENSG00000182902/ENSG00000081479/ENSG00000111181/ENSG00000168385/ENSG00000162409/ENSG00000188338	2	ENSG00000139514/ENSG00000102743				hsa04961	Endocrine and other factor-regulated calcium reabsorption	1/231	40/5823	0.80303	0.958551	ENSG00000070371	CLTCL1	hsa:8218	1	0		1	ENSG00000070371
ENSG00000130707	ASS1	9606.ENSP00000253004	ENSG00000171766	GATM	9606.ENSP00000379895	836			BP	GO:0031099	regeneration	12/449	163/14209	0.0056335	0.102172	ENSG00000118137/ENSG00000158874/ENSG00000138772/ENSG00000146678/ENSG00000084207/ENSG00000152661/ENSG00000185920/ENSG00000107562/ENSG00000119630/ENSG00000084774/ENSG00000163513/ENSG00000102572	APOA1/APOA2/ANXA3/IGFBP1/GSTP1/GJA1/PTCH1/CXCL12/PGF/CAD/TGFBR2/STK24	12	5	ENSG00000118137/ENSG00000158874/ENSG00000138772/ENSG00000119630/ENSG00000163513	7	ENSG00000146678/ENSG00000084207/ENSG00000152661/ENSG00000185920/ENSG00000107562/ENSG00000084774/ENSG00000102572				hsa04152	AMPK signaling pathway	3/231	108/5823	0.809163	0.958551	ENSG00000131482/ENSG00000006831/ENSG00000162409	G6PC/ADIPOR2/PRKAA2	hsa:2538/hsa:79602/hsa:5563	3	2	ENSG00000006831/ENSG00000162409	1	ENSG00000131482
ENSG00000130707	ASS1	9606.ENSP00000253004	ENSG00000021826	CPS1	9606.ENSP00000402608	980			BP	GO:0030203	glycosaminoglycan metabolic process	11/449	143/14209	0.00570359	0.102826	ENSG00000171451/ENSG00000115884/ENSG00000142798/ENSG00000151655/ENSG00000183098/ENSG00000110080/ENSG00000171004/ENSG00000156966/ENSG00000149541/ENSG00000174684/ENSG00000064225	DSEL/SDC1/HSPG2/ITIH2/GPC6/ST3GAL4/HS6ST2/B3GNT7/B3GAT3/B4GAT1/ST3GAL6	11	8	ENSG00000115884/ENSG00000151655/ENSG00000183098/ENSG00000171004/ENSG00000156966/ENSG00000149541/ENSG00000174684/ENSG00000064225	3	ENSG00000171451/ENSG00000142798/ENSG00000110080				hsa05165	Human papillomavirus infection	9/231	288/5823	0.815779	0.958551	ENSG00000091136/ENSG00000101384/ENSG00000187608/ENSG00000068024/ENSG00000196782/ENSG00000177283/ENSG00000141510/ENSG00000048052/ENSG00000115415	LAMB1/JAG1/ISG15/HDAC4/MAML3/FZD8/TP53/HDAC9/STAT1	hsa:3912/hsa:182/hsa:9636/hsa:9759/hsa:55534/hsa:8325/hsa:7157/hsa:9734/hsa:6772	9	4	ENSG00000091136/ENSG00000187608/ENSG00000048052/ENSG00000115415	5	ENSG00000101384/ENSG00000068024/ENSG00000196782/ENSG00000177283/ENSG00000141510
ENSG00000131016	AKAP12	9606.ENSP00000253332	ENSG00000141510	TP53	9606.ENSP00000269305	416			BP	GO:0016266	O-glycan processing	6/449	52/14209	0.00573144	0.102826	ENSG00000173702/ENSG00000110080/ENSG00000173950/ENSG00000143641/ENSG00000156966/ENSG00000151233	MUC13/ST3GAL4/XXYLT1/GALNT2/B3GNT7/GXYLT1	6	4	ENSG00000173702/ENSG00000143641/ENSG00000156966/ENSG00000151233	2	ENSG00000110080/ENSG00000173950				hsa00071	Fatty acid degradation	1/231	42/5823	0.818453	0.958551	ENSG00000111275	ALDH2	hsa:217	1	1	ENSG00000111275	0
ENSG00000131016	AKAP12	9606.ENSP00000253332	ENSG00000121057	AKAP1	9606.ENSP00000337736	749			BP	GO:0007507	heart development	25/449	458/14209	0.00574447	0.102826	ENSG00000128917/ENSG00000176788/ENSG00000125845/ENSG00000148677/ENSG00000173706/ENSG00000081479/ENSG00000122870/ENSG00000166225/ENSG00000107984/ENSG00000101384/ENSG00000096696/ENSG00000142871/ENSG00000006831/ENSG00000152661/ENSG00000185920/ENSG00000169242/ENSG00000140416/ENSG00000122085/ENSG00000137764/ENSG00000084774/ENSG00000108175/ENSG00000253729/ENSG00000163513/ENSG00000136280/ENSG00000048052	DLL4/BASP1/BMP2/ANKRD1/HEG1/LRP2/BICC1/FRS2/DKK1/JAG1/DSP/CYR61/ADIPOR2/GJA1/PTCH1/EFNA1/TPM1/MTERF4/MAP2K5/CAD/ZMIZ1/PRKDC/TGFBR2/CCM2/HDAC9	25	17	ENSG00000128917/ENSG00000176788/ENSG00000125845/ENSG00000148677/ENSG00000173706/ENSG00000081479/ENSG00000166225/ENSG00000107984/ENSG00000142871/ENSG00000006831/ENSG00000169242/ENSG00000140416/ENSG00000122085/ENSG00000137764/ENSG00000108175/ENSG00000163513/ENSG00000048052	8	ENSG00000122870/ENSG00000101384/ENSG00000096696/ENSG00000152661/ENSG00000185920/ENSG00000084774/ENSG00000253729/ENSG00000136280				hsa03420	Nucleotide excision repair	1/231	42/5823	0.818453	0.958551	ENSG00000177084	POLE	hsa:5426	1	0		1	ENSG00000177084
ENSG00000131187	F12	9606.ENSP00000253496	ENSG00000116016	EPAS1	9606.ENSP00000263734	576			BP	GO:0002444	myeloid leukocyte mediated immunity	25/449	459/14209	0.00590173	0.105184	ENSG00000138772/ENSG00000084207/ENSG00000096696/ENSG00000198053/ENSG00000145192/ENSG00000163739/ENSG00000111816/ENSG00000137563/ENSG00000166710/ENSG00000197249/ENSG00000196776/ENSG00000118271/ENSG00000116260/ENSG00000075651/ENSG00000033122/ENSG00000120868/ENSG00000125730/ENSG00000139725/ENSG00000123131/ENSG00000229314/ENSG00000149177/ENSG00000220205/ENSG00000239264/ENSG00000166825/ENSG00000117984	ANXA3/GSTP1/DSP/SIRPA/AHSG/CXCL1/FRK/GGH/B2M/SERPINA1/CD47/TTR/QSOX1/PLD1/LRRC7/APAF1/C3/RHOF/PRDX4/ORM1/PTPRJ/VAMP2/TXNDC5/ANPEP/CTSD	25	14	ENSG00000138772/ENSG00000145192/ENSG00000111816/ENSG00000137563/ENSG00000166710/ENSG00000197249/ENSG00000196776/ENSG00000118271/ENSG00000116260/ENSG00000033122/ENSG00000123131/ENSG00000229314/ENSG00000220205/ENSG00000117984	11	ENSG00000084207/ENSG00000096696/ENSG00000198053/ENSG00000163739/ENSG00000075651/ENSG00000120868/ENSG00000125730/ENSG00000139725/ENSG00000149177/ENSG00000239264/ENSG00000166825				hsa04012	ErbB signaling pathway	2/231	79/5823	0.827788	0.958551	ENSG00000158458/ENSG00000145349	NRG2/CAMK2D	hsa:9542/hsa:817	2	2	ENSG00000158458/ENSG00000145349	0
ENSG00000131187	F12	9606.ENSP00000253496	ENSG00000113889	KNG1	9606.ENSP00000265023	963			BP	GO:0006493	protein O-linked glycosylation	9/449	105/14209	0.00598886	0.106276	ENSG00000173702/ENSG00000110080/ENSG00000162885/ENSG00000130714/ENSG00000173950/ENSG00000143641/ENSG00000156966/ENSG00000174684/ENSG00000151233	MUC13/ST3GAL4/B3GALNT2/POMT1/XXYLT1/GALNT2/B3GNT7/B4GAT1/GXYLT1	9	6	ENSG00000173702/ENSG00000130714/ENSG00000143641/ENSG00000156966/ENSG00000174684/ENSG00000151233	3	ENSG00000110080/ENSG00000162885/ENSG00000173950				hsa04146	Peroxisome	2/231	79/5823	0.827788	0.958551	ENSG00000117528/ENSG00000124587	ABCD3/PEX6	hsa:5825/hsa:5190	2	1	ENSG00000117528	1	ENSG00000124587
ENSG00000131482	G6PC	9606.ENSP00000253801	ENSG00000103876	FAH	9606.ENSP00000261755	688			BP	GO:0072073	kidney epithelium development	10/449	125/14209	0.00627535	0.110882	ENSG00000176788/ENSG00000125845/ENSG00000115884/ENSG00000185008/ENSG00000101384/ENSG00000275410/ENSG00000185920/ENSG00000018408/ENSG00000119630/ENSG00000115415	BASP1/BMP2/SDC1/ROBO2/JAG1/HNF1B/PTCH1/WWTR1/PGF/STAT1	10	6	ENSG00000176788/ENSG00000125845/ENSG00000115884/ENSG00000185008/ENSG00000119630/ENSG00000115415	4	ENSG00000101384/ENSG00000275410/ENSG00000185920/ENSG00000018408				hsa05142	Chagas disease (American trypanosomiasis)	2/231	79/5823	0.827788	0.958551	ENSG00000125730/ENSG00000163513	C3/TGFBR2	hsa:718/hsa:7048	2	1	ENSG00000163513	1	ENSG00000125730
ENSG00000131482	G6PC	9606.ENSP00000253801	ENSG00000085662	AKR1B1	9606.ENSP00000285930	800			BP	GO:0055088	lipid homeostasis	9/449	106/14209	0.00636728	0.112026	ENSG00000118137/ENSG00000158874/ENSG00000110245/ENSG00000062282/ENSG00000166035/ENSG00000131482/ENSG00000245848/ENSG00000162409/ENSG00000165029	APOA1/APOA2/APOC3/DGAT2/LIPC/G6PC/CEBPA/PRKAA2/ABCA1	9	8	ENSG00000118137/ENSG00000158874/ENSG00000110245/ENSG00000062282/ENSG00000166035/ENSG00000245848/ENSG00000162409/ENSG00000165029	1	ENSG00000131482				hsa00280	Valine, leucine and isoleucine degradation	1/231	44/5823	0.832673	0.958551	ENSG00000111275	ALDH2	hsa:217	1	1	ENSG00000111275	0
ENSG00000131482	G6PC	9606.ENSP00000253801	ENSG00000197249	SERPINA1	9606.ENSP00000348068	452			BP	GO:1903532	positive regulation of secretion by cell	18/449	297/14209	0.00644674	0.112941	ENSG00000171560/ENSG00000148677/ENSG00000115884/ENSG00000171557/ENSG00000144566/ENSG00000130477/ENSG00000152661/ENSG00000153162/ENSG00000107562/ENSG00000011347/ENSG00000148672/ENSG00000204592/ENSG00000171564/ENSG00000123595/ENSG00000145335/ENSG00000120742/ENSG00000229314/ENSG00000164506	FGA/ANKRD1/SDC1/FGG/RAB5A/UNC13A/GJA1/BMP6/CXCL12/SYT7/GLUD1/HLA-E/FGB/RAB9A/SNCA/SERP1/ORM1/STXBP5	18	11	ENSG00000148677/ENSG00000115884/ENSG00000144566/ENSG00000153162/ENSG00000011347/ENSG00000204592/ENSG00000123595/ENSG00000145335/ENSG00000120742/ENSG00000229314/ENSG00000164506	7	ENSG00000171560/ENSG00000171557/ENSG00000130477/ENSG00000152661/ENSG00000107562/ENSG00000148672/ENSG00000171564				hsa04020	Calcium signaling pathway	4/231	145/5823	0.834294	0.958551	ENSG00000161509/ENSG00000123104/ENSG00000145349/ENSG00000050628	GRIN2C/ITPR2/CAMK2D/PTGER3	hsa:2905/hsa:3709/hsa:817/hsa:5733	4	3	ENSG00000161509/ENSG00000145349/ENSG00000050628	1	ENSG00000123104
ENSG00000131482	G6PC	9606.ENSP00000253801	ENSG00000245848	CEBPA	9606.ENSP00000427514	901			BP	GO:0015748	organophosphate ester transport	8/449	88/14209	0.00660518	0.115176	ENSG00000118137/ENSG00000158874/ENSG00000110245/ENSG00000138823/ENSG00000131482/ENSG00000214530/ENSG00000152661/ENSG00000165029	APOA1/APOA2/APOC3/MTTP/G6PC/STARD10/GJA1/ABCA1	8	6	ENSG00000118137/ENSG00000158874/ENSG00000110245/ENSG00000138823/ENSG00000214530/ENSG00000165029	2	ENSG00000131482/ENSG00000152661				hsa05145	Toxoplasmosis	2/231	81/5823	0.838232	0.958995	ENSG00000091136/ENSG00000115415	LAMB1/STAT1	hsa:3912/hsa:6772	2	2	ENSG00000091136/ENSG00000115415	0
ENSG00000115884	SDC1	9606.ENSP00000254351	ENSG00000081479	LRP2	9606.ENSP00000263816	907			BP	GO:0051384	response to glucocorticoid	10/449	126/14209	0.00663023	0.115176	ENSG00000158874/ENSG00000115884/ENSG00000138772/ENSG00000084207/ENSG00000021826/ENSG00000153162/ENSG00000153094/ENSG00000120054/ENSG00000084774/ENSG00000167972	APOA2/SDC1/ANXA3/GSTP1/CPS1/BMP6/BCL2L11/CPN1/CAD/ABCA3	10	8	ENSG00000158874/ENSG00000115884/ENSG00000138772/ENSG00000021826/ENSG00000153162/ENSG00000153094/ENSG00000120054/ENSG00000167972	2	ENSG00000084207/ENSG00000084774				hsa04080	Neuroactive ligand-receptor interaction	5/231	178/5823	0.842154	0.959416	ENSG00000135346/ENSG00000065325/ENSG00000161509/ENSG00000111886/ENSG00000050628	CGA/GLP2R/GRIN2C/GABRR2/PTGER3	hsa:1081/hsa:9340/hsa:2905/hsa:2570/hsa:5733	5	5	ENSG00000135346/ENSG00000065325/ENSG00000161509/ENSG00000111886/ENSG00000050628	0
ENSG00000115884	SDC1	9606.ENSP00000254351	ENSG00000080573	COL5A3	9606.ENSP00000264828	802			BP	GO:0048514	blood vessel morphogenesis	26/449	488/14209	0.00666978	0.115376	ENSG00000128917/ENSG00000120708/ENSG00000138772/ENSG00000173706/ENSG00000081479/ENSG00000142798/ENSG00000116016/ENSG00000101384/ENSG00000126016/ENSG00000142871/ENSG00000006831/ENSG00000153560/ENSG00000152661/ENSG00000169242/ENSG00000177283/ENSG00000118503/ENSG00000137764/ENSG00000119630/ENSG00000125730/ENSG00000108175/ENSG00000111145/ENSG00000163513/ENSG00000136280/ENSG00000166825/ENSG00000048052…	DLL4/TGFBI/ANXA3/HEG1/LRP2/HSPG2/EPAS1/JAG1/AMOT/CYR61/ADIPOR2/UBP1/GJA1/EFNA1/FZD8/TNFAIP3/MAP2K5/PGF/C3/ZMIZ1/ELK3/TGFBR2/CCM2/ANPEP/HDAC9/STAT1	26	15	ENSG00000128917/ENSG00000120708/ENSG00000138772/ENSG00000173706/ENSG00000081479/ENSG00000126016/ENSG00000142871/ENSG00000006831/ENSG00000169242/ENSG00000137764/ENSG00000119630/ENSG00000108175/ENSG00000163513/ENSG00000048052/ENSG00000115415	11	ENSG00000142798/ENSG00000116016/ENSG00000101384/ENSG00000153560/ENSG00000152661/ENSG00000177283/ENSG00000118503/ENSG00000125730/ENSG00000111145/ENSG00000136280/ENSG00000166825				hsa05164	Influenza A	3/231	117/5823	0.849957	0.962943	ENSG00000111331/ENSG00000116679/ENSG00000115415	OAS3/IVNS1ABP/STAT1	hsa:4940/hsa:10625/hsa:6772	3	2	ENSG00000111331/ENSG00000115415	1	ENSG00000116679
ENSG00000115884	SDC1	9606.ENSP00000254351	ENSG00000141510	TP53	9606.ENSP00000269305	503			BP	GO:0001655	urogenital system development	17/449	276/14209	0.00683906	0.117809	ENSG00000176788/ENSG00000125845/ENSG00000115884/ENSG00000185008/ENSG00000166225/ENSG00000101384/ENSG00000116962/ENSG00000275410/ENSG00000185920/ENSG00000120738/ENSG00000153162/ENSG00000085662/ENSG00000153094/ENSG00000018408/ENSG00000119630/ENSG00000169131/ENSG00000115415	BASP1/BMP2/SDC1/ROBO2/FRS2/JAG1/NID1/HNF1B/PTCH1/EGR1/BMP6/AKR1B1/BCL2L11/WWTR1/PGF/ZNF354A/STAT1	17	10	ENSG00000176788/ENSG00000125845/ENSG00000115884/ENSG00000185008/ENSG00000166225/ENSG00000153162/ENSG00000085662/ENSG00000153094/ENSG00000119630/ENSG00000115415	7	ENSG00000101384/ENSG00000116962/ENSG00000275410/ENSG00000185920/ENSG00000120738/ENSG00000018408/ENSG00000169131				hsa05016	Huntington disease	5/231	181/5823	0.852383	0.962943	ENSG00000143252/ENSG00000141510/ENSG00000198804/ENSG00000070371/ENSG00000120868	SDHC/TP53/MT-CO1/CLTCL1/APAF1	hsa:6391/hsa:7157/hsa:4512/hsa:8218/hsa:317	5	0		5	ENSG00000143252/ENSG00000141510/ENSG00000198804/ENSG00000070371/ENSG00000120868
ENSG00000115884	SDC1	9606.ENSP00000254351	ENSG00000157193	LRP8	9606.ENSP00000303634	902			BP	GO:0060191	regulation of lipase activity	7/449	71/14209	0.00699879	0.119851	ENSG00000118137/ENSG00000158874/ENSG00000110245/ENSG00000166035/ENSG00000142871/ENSG00000145335/ENSG00000134243	APOA1/APOA2/APOC3/LIPC/CYR61/SNCA/SORT1	7	7	ENSG00000118137/ENSG00000158874/ENSG00000110245/ENSG00000166035/ENSG00000142871/ENSG00000145335/ENSG00000134243	0					hsa04730	Long-term depression	1/231	49/5823	0.863556	0.966446	ENSG00000123104	ITPR2	hsa:3709	1	0		1	ENSG00000123104
ENSG00000115884	SDC1	9606.ENSP00000254351	ENSG00000158874	APOA2	9606.ENSP00000356969	900			BP	GO:0052547	regulation of peptidase activity	20/449	346/14209	0.00704117	0.119851	ENSG00000126709/ENSG00000196730/ENSG00000113889/ENSG00000170099/ENSG00000127831/ENSG00000099937/ENSG00000145192/ENSG00000151655/ENSG00000142871/ENSG00000140093/ENSG00000169242/ENSG00000163586/ENSG00000197249/ENSG00000188488/ENSG00000153094/ENSG00000003436/ENSG00000137764/ENSG00000120868/ENSG00000125730/ENSG00000145335	IFI6/DAPK1/KNG1/SERPINA6/VIL1/SERPIND1/AHSG/ITIH2/CYR61/SERPINA10/EFNA1/FABP1/SERPINA1/SERPINA5/BCL2L11/TFPI/MAP2K5/APAF1/C3/SNCA	20	17	ENSG00000126709/ENSG00000113889/ENSG00000170099/ENSG00000127831/ENSG00000099937/ENSG00000145192/ENSG00000151655/ENSG00000142871/ENSG00000140093/ENSG00000169242/ENSG00000163586/ENSG00000197249/ENSG00000188488/ENSG00000153094/ENSG00000003436/ENSG00000137764/ENSG00000145335	3	ENSG00000196730/ENSG00000120868/ENSG00000125730				hsa04910	Insulin signaling pathway	3/231	121/5823	0.865523	0.966446	ENSG00000131482/ENSG00000162409/ENSG00000095637	G6PC/PRKAA2/SORBS1	hsa:2538/hsa:5563/hsa:10580	3	1	ENSG00000162409	2	ENSG00000131482/ENSG00000095637
ENSG00000115884	SDC1	9606.ENSP00000254351	ENSG00000142798	HSPG2	9606.ENSP00000363827	971			BP	GO:0036315	cellular response to sterol	3/449	13/14209	0.00707714	0.119851	ENSG00000157193/ENSG00000185920/ENSG00000165029	LRP8/PTCH1/ABCA1	3	1	ENSG00000165029	2	ENSG00000157193/ENSG00000185920				hsa04914	Progesterone-mediated oocyte maturation	2/231	87/5823	0.866222	0.966446	ENSG00000173175/ENSG00000153107	ADCY5/ANAPC1	hsa:111/hsa:64682	2	1	ENSG00000173175	1	ENSG00000153107
ENSG00000115884	SDC1	9606.ENSP00000254351	ENSG00000204262	COL5A2	9606.ENSP00000364000	812			BP	GO:0070977	bone maturation	3/449	13/14209	0.00707714	0.119851	ENSG00000125845/ENSG00000173868/ENSG00000183688	BMP2/PHOSPHO1/RFLNB	3	1	ENSG00000125845	2	ENSG00000173868/ENSG00000183688				hsa04066	HIF-1 signaling pathway	2/231	88/5823	0.870433	0.966447	ENSG00000160712/ENSG00000145349	IL6R/CAMK2D	hsa:3570/hsa:817	2	2	ENSG00000160712/ENSG00000145349	0
ENSG00000115884	SDC1	9606.ENSP00000254351	ENSG00000183098	GPC6	9606.ENSP00000366246	923			BP	GO:0090092	regulation of transmembrane receptor protein serine/threonine kinase signaling pathway	13/449	189/14209	0.00710317	0.119851	ENSG00000050165/ENSG00000125845/ENSG00000081479/ENSG00000107984/ENSG00000130513/ENSG00000142871/ENSG00000090539/ENSG00000134363/ENSG00000153162/ENSG00000242265/ENSG00000018408/ENSG00000095739/ENSG00000163513	DKK3/BMP2/LRP2/DKK1/GDF15/CYR61/CHRD/FST/BMP6/PEG10/WWTR1/BAMBI/TGFBR2	13	10	ENSG00000050165/ENSG00000125845/ENSG00000081479/ENSG00000107984/ENSG00000142871/ENSG00000090539/ENSG00000153162/ENSG00000242265/ENSG00000095739/ENSG00000163513	3	ENSG00000130513/ENSG00000134363/ENSG00000018408				hsa04622	RIG-I-like receptor signaling pathway	1/231	51/5823	0.874256	0.966447	ENSG00000187608	ISG15	hsa:9636	1	1	ENSG00000187608	0
ENSG00000115884	SDC1	9606.ENSP00000254351	ENSG00000107562	CXCL12	9606.ENSP00000379140	472			BP	GO:0006953	acute-phase response	5/449	39/14209	0.00731833	0.122478	ENSG00000145192/ENSG00000197249/ENSG00000160712/ENSG00000050628/ENSG00000229314	AHSG/SERPINA1/IL6R/PTGER3/ORM1	5	5	ENSG00000145192/ENSG00000197249/ENSG00000160712/ENSG00000050628/ENSG00000229314	0					hsa05231	Choline metabolism in cancer	2/231	91/5823	0.882347	0.966447	ENSG00000111666/ENSG00000075651	CHPT1/PLD1	hsa:56994/hsa:5337	2	1	ENSG00000111666	1	ENSG00000075651
ENSG00000115884	SDC1	9606.ENSP00000254351	ENSG00000151233	GXYLT1	9606.ENSP00000381666	900			BP	GO:0045907	positive regulation of vasoconstriction	4/449	25/14209	0.00734808	0.122478	ENSG00000171560/ENSG00000171557/ENSG00000152661/ENSG00000171564	FGA/FGG/GJA1/FGB	4	0		4	ENSG00000171560/ENSG00000171557/ENSG00000152661/ENSG00000171564				hsa00190	Oxidative phosphorylation	3/231	126/5823	0.882977	0.966447	ENSG00000143252/ENSG00000198804/ENSG00000198786	SDHC/MT-CO1/MT-ND5	hsa:6391/hsa:4512/hsa:4540	3	0		3	ENSG00000143252/ENSG00000198804/ENSG00000198786
ENSG00000115884	SDC1	9606.ENSP00000254351	ENSG00000171004	HS6ST2	9606.ENSP00000429473	910			BP	GO:1902742	apoptotic process involved in development	4/449	25/14209	0.00734808	0.122478	ENSG00000185008/ENSG00000142871/ENSG00000275410/ENSG00000153094	ROBO2/CYR61/HNF1B/BCL2L11	4	3	ENSG00000185008/ENSG00000142871/ENSG00000153094	1	ENSG00000275410				hsa03460	Fanconi anemia pathway	1/231	53/5823	0.88412	0.966447	ENSG00000221829	FANCG	hsa:2189	1	0		1	ENSG00000221829
ENSG00000132182	NUP210	9606.ENSP00000254508	ENSG00000068024	HDAC4	9606.ENSP00000264606	900			BP	GO:0001836	release of cytochrome c from mitochondria	6/449	55/14209	0.00754123	0.12282	ENSG00000120885/ENSG00000126709/ENSG00000101843/ENSG00000104081/ENSG00000141510/ENSG00000153094	CLU/IFI6/PSMD10/BMF/TP53/BCL2L11	6	4	ENSG00000120885/ENSG00000126709/ENSG00000104081/ENSG00000153094	2	ENSG00000101843/ENSG00000141510				hsa05221	Acute myeloid leukemia	1/231	57/5823	0.901596	0.981577	ENSG00000245848	CEBPA	hsa:1050	1	1	ENSG00000245848	0
ENSG00000132182	NUP210	9606.ENSP00000254508	ENSG00000138750	NUP54	9606.ENSP00000264883	949			BP	GO:0032611	interleukin-1 beta production	6/449	55/14209	0.00754123	0.12282	ENSG00000118137/ENSG00000084207/ENSG00000120738/ENSG00000118503/ENSG00000165029/ENSG00000229314	APOA1/GSTP1/EGR1/TNFAIP3/ABCA1/ORM1	6	3	ENSG00000118137/ENSG00000165029/ENSG00000229314	3	ENSG00000084207/ENSG00000120738/ENSG00000118503				hsa04662	B cell receptor signaling pathway	1/231	61/5823	0.916447	0.983333	ENSG00000110651	CD81	hsa:975	1	1	ENSG00000110651	0
ENSG00000132182	NUP210	9606.ENSP00000254508	ENSG00000048052	HDAC9	9606.ENSP00000408617	900			BP	GO:0060395	SMAD protein signal transduction	6/449	55/14209	0.00754123	0.12282	ENSG00000125845/ENSG00000081051/ENSG00000130513/ENSG00000026025/ENSG00000153162/ENSG00000018408	BMP2/AFP/GDF15/VIM/BMP6/WWTR1	6	3	ENSG00000125845/ENSG00000026025/ENSG00000153162	3	ENSG00000081051/ENSG00000130513/ENSG00000018408				hsa04137	Mitophagy - animal	1/231	62/5823	0.919796	0.983333	ENSG00000141510	TP53	hsa:7157	1	0		1	ENSG00000141510
ENSG00000101384	JAG1	9606.ENSP00000254958	ENSG00000141510	TP53	9606.ENSP00000269305	889			BP	GO:2001237	negative regulation of extrinsic apoptotic signaling pathway	8/449	90/14209	0.00754464	0.12282	ENSG00000171560/ENSG00000126709/ENSG00000196730/ENSG00000171557/ENSG00000084207/ENSG00000118503/ENSG00000137764/ENSG00000171564	FGA/IFI6/DAPK1/FGG/GSTP1/TNFAIP3/MAP2K5/FGB	8	2	ENSG00000126709/ENSG00000137764	6	ENSG00000171560/ENSG00000196730/ENSG00000171557/ENSG00000084207/ENSG00000118503/ENSG00000171564				hsa04919	Thyroid hormone signaling pathway	2/231	103/5823	0.920574	0.983333	ENSG00000141510/ENSG00000115415	TP53/STAT1	hsa:7157/hsa:6772	2	1	ENSG00000115415	1	ENSG00000141510
ENSG00000101384	JAG1	9606.ENSP00000254958	ENSG00000117335	CD46	9606.ENSP00000313875	584			BP	GO:0007009	plasma membrane organization	7/449	72/14209	0.00754762	0.12282	ENSG00000120885/ENSG00000138119/ENSG00000011347/ENSG00000185567/ENSG00000006453/ENSG00000161249/ENSG00000120742	CLU/MYOF/SYT7/AHNAK2/BAIAP2L1/DMKN/SERP1	7	5	ENSG00000120885/ENSG00000011347/ENSG00000006453/ENSG00000161249/ENSG00000120742	2	ENSG00000138119/ENSG00000185567				hsa04015	Rap1 signaling pathway	4/231	176/5823	0.92457	0.983333	ENSG00000266094/ENSG00000169242/ENSG00000173175/ENSG00000119630	RASSF5/EFNA1/ADCY5/PGF	hsa:83593/hsa:1942/hsa:111/hsa:5228	4	4	ENSG00000266094/ENSG00000169242/ENSG00000173175/ENSG00000119630	0
ENSG00000101384	JAG1	9606.ENSP00000254958	ENSG00000107984	DKK1	9606.ENSP00000363081	412			BP	GO:0046470	phosphatidylcholine metabolic process	7/449	72/14209	0.00754762	0.12282	ENSG00000118137/ENSG00000158874/ENSG00000166035/ENSG00000214530/ENSG00000111666/ENSG00000173868/ENSG00000188257	APOA1/APOA2/LIPC/STARD10/CHPT1/PHOSPHO1/PLA2G2A	7	6	ENSG00000118137/ENSG00000158874/ENSG00000166035/ENSG00000214530/ENSG00000111666/ENSG00000188257	1	ENSG00000173868				hsa00562	Inositol phosphate metabolism	1/231	66/5823	0.93191	0.983333	ENSG00000107789	MINPP1	hsa:9562	1	1	ENSG00000107789	0
ENSG00000101384	JAG1	9606.ENSP00000254958	ENSG00000125845	BMP2	9606.ENSP00000368104	555			BP	GO:0030048	actin filament-based movement	9/449	109/14209	0.00761346	0.123404	ENSG00000054654/ENSG00000127831/ENSG00000096696/ENSG00000134755/ENSG00000152661/ENSG00000140416/ENSG00000105711/ENSG00000026025/ENSG00000145349	SYNE2/VIL1/DSP/DSC2/GJA1/TPM1/SCN1B/VIM/CAMK2D	9	6	ENSG00000127831/ENSG00000134755/ENSG00000140416/ENSG00000105711/ENSG00000026025/ENSG00000145349	3	ENSG00000054654/ENSG00000096696/ENSG00000152661				hsa05211	Renal cell carcinoma	1/231	66/5823	0.93191	0.983333	ENSG00000116016	EPAS1	hsa:2034	1	0		1	ENSG00000116016
ENSG00000101384	JAG1	9606.ENSP00000254958	ENSG00000107562	CXCL12	9606.ENSP00000379140	414			BP	GO:0044272	sulfur compound biosynthetic process	12/449	170/14209	0.00780336	0.125986	ENSG00000171451/ENSG00000084207/ENSG00000131238/ENSG00000164181/ENSG00000110080/ENSG00000198682/ENSG00000119915/ENSG00000156966/ENSG00000148834/ENSG00000174684/ENSG00000145335/ENSG00000064225	DSEL/GSTP1/PPT1/ELOVL7/ST3GAL4/PAPSS2/ELOVL3/B3GNT7/GSTO1/B4GAT1/SNCA/ST3GAL6	12	7	ENSG00000131238/ENSG00000198682/ENSG00000156966/ENSG00000148834/ENSG00000174684/ENSG00000145335/ENSG00000064225	5	ENSG00000171451/ENSG00000084207/ENSG00000164181/ENSG00000110080/ENSG00000119915				hsa04630	JAK-STAT signaling pathway	2/231	108/5823	0.932774	0.983333	ENSG00000160712/ENSG00000115415	IL6R/STAT1	hsa:3570/hsa:6772	2	2	ENSG00000160712/ENSG00000115415	0
ENSG00000134049	IER3IP1	9606.ENSP00000256433	ENSG00000243147	MRPL33	9606.ENSP00000296102	493			BP	GO:0007178	transmembrane receptor protein serine/threonine kinase signaling pathway	17/449	281/14209	0.00811895	0.130569	ENSG00000050165/ENSG00000125845/ENSG00000081479/ENSG00000081051/ENSG00000107984/ENSG00000130513/ENSG00000142871/ENSG00000090539/ENSG00000120738/ENSG00000134363/ENSG00000026025/ENSG00000153162/ENSG00000158769/ENSG00000242265/ENSG00000018408/ENSG00000095739/ENSG00000163513	DKK3/BMP2/LRP2/AFP/DKK1/GDF15/CYR61/CHRD/EGR1/FST/VIM/BMP6/F11R/PEG10/WWTR1/BAMBI/TGFBR2	17	12	ENSG00000050165/ENSG00000125845/ENSG00000081479/ENSG00000107984/ENSG00000142871/ENSG00000090539/ENSG00000026025/ENSG00000153162/ENSG00000158769/ENSG00000242265/ENSG00000095739/ENSG00000163513	5	ENSG00000081051/ENSG00000130513/ENSG00000120738/ENSG00000134363/ENSG00000018408				hsa04620	Toll-like receptor signaling pathway	1/231	70/5823	0.9422	0.983333	ENSG00000115415	STAT1	hsa:6772	1	1	ENSG00000115415	0
ENSG00000134049	IER3IP1	9606.ENSP00000256433	ENSG00000171451	DSEL	9606.ENSP00000310565	457			BP	GO:0060485	mesenchyme development	14/449	214/14209	0.00816813	0.130849	ENSG00000176788/ENSG00000125845/ENSG00000105707/ENSG00000101384/ENSG00000070814/ENSG00000169242/ENSG00000144824/ENSG00000095539/ENSG00000018408/ENSG00000095739/ENSG00000164188/ENSG00000163513/ENSG00000183688/ENSG00000115415	BASP1/BMP2/HPN/JAG1/TCOF1/EFNA1/PHLDB2/SEMA4G/WWTR1/BAMBI/RANBP3L/TGFBR2/RFLNB/STAT1	14	9	ENSG00000176788/ENSG00000125845/ENSG00000105707/ENSG00000169242/ENSG00000144824/ENSG00000095739/ENSG00000164188/ENSG00000163513/ENSG00000115415	5	ENSG00000101384/ENSG00000070814/ENSG00000095539/ENSG00000018408/ENSG00000183688				hsa03018	RNA degradation	1/231	71/5823	0.944521	0.983333	ENSG00000110063	DCPS	hsa:28960	1	0		1	ENSG00000110063
ENSG00000134049	IER3IP1	9606.ENSP00000256433	ENSG00000196937	FAM3C	9606.ENSP00000353025	644			BP	GO:0046467	membrane lipid biosynthetic process	10/449	130/14209	0.00820791	0.130977	ENSG00000142871/ENSG00000164181/ENSG00000198964/ENSG00000166311/ENSG00000110080/ENSG00000119915/ENSG00000196542/ENSG00000115525/ENSG00000143653/ENSG00000074696	CYR61/ELOVL7/SGMS1/SMPD1/ST3GAL4/ELOVL3/SPTSSB/ST3GAL5/SCCPDH/HACD3	10	7	ENSG00000142871/ENSG00000198964/ENSG00000166311/ENSG00000196542/ENSG00000115525/ENSG00000143653/ENSG00000074696	3	ENSG00000164181/ENSG00000110080/ENSG00000119915				hsa04740	Olfactory transduction	1/231	73/5823	0.948888	0.983333	ENSG00000145349	CAMK2D	hsa:817	1	1	ENSG00000145349	0
ENSG00000134243	SORT1	9606.ENSP00000256637	ENSG00000141510	TP53	9606.ENSP00000269305	903			BP	GO:2000352	negative regulation of endothelial cell apoptotic process	4/449	26/14209	0.00847138	0.134659	ENSG00000171560/ENSG00000171557/ENSG00000118503/ENSG00000171564	FGA/FGG/TNFAIP3/FGB	4	0		4	ENSG00000171560/ENSG00000171557/ENSG00000118503/ENSG00000171564				hsa03008	Ribosome biogenesis in eukaryotes	1/231	74/5823	0.950942	0.983333	ENSG00000070814	TCOF1	hsa:6949	1	0		1	ENSG00000070814
ENSG00000134243	SORT1	9606.ENSP00000256637	ENSG00000166035	LIPC	9606.ENSP00000299022	407			BP	GO:0046486	glycerolipid metabolic process	22/449	400/14209	0.00850769	0.134716	ENSG00000118137/ENSG00000158874/ENSG00000110245/ENSG00000166225/ENSG00000062282/ENSG00000166035/ENSG00000144566/ENSG00000111897/ENSG00000205423/ENSG00000131482/ENSG00000158458/ENSG00000214530/ENSG00000021826/ENSG00000140526/ENSG00000163586/ENSG00000111666/ENSG00000173868/ENSG00000075651/ENSG00000164089/ENSG00000125730/ENSG00000188257/ENSG00000177565	APOA1/APOA2/APOC3/FRS2/DGAT2/LIPC/RAB5A/SERINC1/CNEP1R1/G6PC/NRG2/STARD10/CPS1/ABHD2/FABP1/CHPT1/PHOSPHO1/PLD1/ETNPPL/C3/PLA2G2A/TBL1XR1	22	18	ENSG00000118137/ENSG00000158874/ENSG00000110245/ENSG00000166225/ENSG00000062282/ENSG00000166035/ENSG00000144566/ENSG00000111897/ENSG00000205423/ENSG00000158458/ENSG00000214530/ENSG00000021826/ENSG00000140526/ENSG00000163586/ENSG00000111666/ENSG00000164089/ENSG00000188257/ENSG00000177565	4	ENSG00000131482/ENSG00000173868/ENSG00000075651/ENSG00000125730				hsa05132	Salmonella infection	1/231	75/5823	0.952913	0.983333	ENSG00000163739	CXCL1	hsa:2919	1	0		1	ENSG00000163739
ENSG00000134243	SORT1	9606.ENSP00000256637	ENSG00000143641	GALNT2	9606.ENSP00000355632	533			BP	GO:0030148	sphingolipid biosynthetic process	8/449	92/14209	0.00858131	0.135163	ENSG00000142871/ENSG00000164181/ENSG00000198964/ENSG00000166311/ENSG00000119915/ENSG00000196542/ENSG00000115525/ENSG00000074696	CYR61/ELOVL7/SGMS1/SMPD1/ELOVL3/SPTSSB/ST3GAL5/HACD3	8	6	ENSG00000142871/ENSG00000198964/ENSG00000166311/ENSG00000196542/ENSG00000115525/ENSG00000074696	2	ENSG00000164181/ENSG00000119915				hsa04550	Signaling pathways regulating pluripotency of stem cells	2/231	119/5823	0.953675	0.983333	ENSG00000130829/ENSG00000177283	DUSP9/FZD8	hsa:1852/hsa:8325	2	1	ENSG00000130829	1	ENSG00000177283
ENSG00000134363	FST	9606.ENSP00000256759	ENSG00000153162	BMP6	9606.ENSP00000283147	722			BP	GO:2000379	positive regulation of reactive oxygen species metabolic process	7/449	74/14209	0.00873982	0.135163	ENSG00000120885/ENSG00000084207/ENSG00000068024/ENSG00000141510/ENSG00000130707/ENSG00000145335/ENSG00000163513	CLU/GSTP1/HDAC4/TP53/ASS1/SNCA/TGFBR2	7	3	ENSG00000120885/ENSG00000145335/ENSG00000163513	4	ENSG00000084207/ENSG00000068024/ENSG00000141510/ENSG00000130707				hsa03013	RNA transport	3/231	158/5823	0.954197	0.983333	ENSG00000172239/ENSG00000132182/ENSG00000138750	PAIP1/NUP210/NUP54	hsa:10605/hsa:23225/hsa:53371	3	1	ENSG00000172239	2	ENSG00000132182/ENSG00000138750
ENSG00000134363	FST	9606.ENSP00000256759	ENSG00000095739	BAMBI	9606.ENSP00000364683	945			BP	GO:0007597	blood coagulation, intrinsic pathway	3/449	14/14209	0.00879855	0.135163	ENSG00000113889/ENSG00000131187/ENSG00000126218	KNG1/F12/F10	3	3	ENSG00000113889/ENSG00000131187/ENSG00000126218	0					hsa04072	Phospholipase D signaling pathway	2/231	123/5823	0.959612	0.983502	ENSG00000173175/ENSG00000075651	ADCY5/PLD1	hsa:111/hsa:5337	2	1	ENSG00000173175	1	ENSG00000075651
ENSG00000134363	FST	9606.ENSP00000256759	ENSG00000125845	BMP2	9606.ENSP00000368104	993			BP	GO:0032372	negative regulation of sterol transport	3/449	14/14209	0.00879855	0.135163	ENSG00000158874/ENSG00000110245/ENSG00000198911	APOA2/APOC3/SREBF2	3	2	ENSG00000158874/ENSG00000110245	1	ENSG00000198911				hsa04666	Fc gamma R-mediated phagocytosis	1/231	80/5823	0.961647	0.983502	ENSG00000075651	PLD1	hsa:5337	1	0		1	ENSG00000075651
ENSG00000135318	NT5E	9606.ENSP00000257770	ENSG00000166825	ANPEP	9606.ENSP00000300060	675			BP	GO:0032375	negative regulation of cholesterol transport	3/449	14/14209	0.00879855	0.135163	ENSG00000158874/ENSG00000110245/ENSG00000198911	APOA2/APOC3/SREBF2	3	2	ENSG00000158874/ENSG00000110245	1	ENSG00000198911				hsa04070	Phosphatidylinositol signaling system	1/231	87/5823	0.971231	0.985556	ENSG00000123104	ITPR2	hsa:3709	1	0		1	ENSG00000123104
ENSG00000135318	NT5E	9606.ENSP00000257770	ENSG00000170017	ALCAM	9606.ENSP00000305988	831			BP	GO:0032488	Cdc42 protein signal transduction	3/449	14/14209	0.00879855	0.135163	ENSG00000118137/ENSG00000110245/ENSG00000165029	APOA1/APOC3/ABCA1	3	3	ENSG00000118137/ENSG00000110245/ENSG00000165029	0					hsa04022	cGMP-PKG signaling pathway	2/231	134/5823	0.972421	0.985556	ENSG00000123104/ENSG00000173175	ITPR2/ADCY5	hsa:3709/hsa:111	2	1	ENSG00000173175	1	ENSG00000123104
ENSG00000135318	NT5E	9606.ENSP00000257770	ENSG00000107438	PDLIM1	9606.ENSP00000360305	568			BP	GO:0034380	high-density lipoprotein particle assembly	3/449	14/14209	0.00879855	0.135163	ENSG00000118137/ENSG00000158874/ENSG00000165029	APOA1/APOA2/ABCA1	3	3	ENSG00000118137/ENSG00000158874/ENSG00000165029	0					hsa04510	Focal adhesion	3/231	177/5823	0.974606	0.985556	ENSG00000091136/ENSG00000119630/ENSG00000188677	LAMB1/PGF/PARVB	hsa:3912/hsa:5228/hsa:29780	3	2	ENSG00000091136/ENSG00000119630	1	ENSG00000188677
ENSG00000135318	NT5E	9606.ENSP00000257770	ENSG00000107562	CXCL12	9606.ENSP00000379140	448			BP	GO:2000726	negative regulation of cardiac muscle cell differentiation	3/449	14/14209	0.00879855	0.135163	ENSG00000125845/ENSG00000166225/ENSG00000107984	BMP2/FRS2/DKK1	3	3	ENSG00000125845/ENSG00000166225/ENSG00000107984	0					hsa05170	Human immunodeficiency virus 1 infection	2/231	168/5823	0.991799	0.997937	ENSG00000123104/ENSG00000114450	ITPR2/GNB4	hsa:3709/hsa:59345	2	0		2	ENSG00000123104/ENSG00000114450
ENSG00000135318	NT5E	9606.ENSP00000257770	ENSG00000112541	PDE10A	9606.ENSP00000438284	902			BP	GO:0055010	ventricular cardiac muscle tissue morphogenesis	5/449	41/14209	0.00904866	0.138488	ENSG00000128917/ENSG00000173706/ENSG00000081479/ENSG00000096696/ENSG00000140416	DLL4/HEG1/LRP2/DSP/TPM1	5	4	ENSG00000128917/ENSG00000173706/ENSG00000081479/ENSG00000140416	1	ENSG00000096696				hsa03010	Ribosome	1/231	126/5823	0.994241	0.997937	ENSG00000243147	MRPL33	hsa:9553	1	1	ENSG00000243147	0
ENSG00000229314	ORM1	9606.ENSP00000259396	ENSG00000110169	HPX	9606.ENSP00000265983	456			BP	GO:1901615	organic hydroxy compound metabolic process	23/449	427/14209	0.00917578	0.139914	ENSG00000118137/ENSG00000050165/ENSG00000158874/ENSG00000125845/ENSG00000105707/ENSG00000081479/ENSG00000166228/ENSG00000062282/ENSG00000116016/ENSG00000166035/ENSG00000105398/ENSG00000186529/ENSG00000245848/ENSG00000198911/ENSG00000107789/ENSG00000153162/ENSG00000118271/ENSG00000111275/ENSG00000085662/ENSG00000012174/ENSG00000162409/ENSG00000165029/ENSG00000145335	APOA1/DKK3/APOA2/BMP2/HPN/LRP2/PCBD1/DGAT2/EPAS1/LIPC/SULT2A1/CYP4F3/CEBPA/SREBF2/MINPP1/BMP6/TTR/ALDH2/AKR1B1/MBTPS2/PRKAA2/ABCA1/SNCA	23	20	ENSG00000118137/ENSG00000050165/ENSG00000158874/ENSG00000125845/ENSG00000105707/ENSG00000081479/ENSG00000062282/ENSG00000166035/ENSG00000105398/ENSG00000186529/ENSG00000245848/ENSG00000107789/ENSG00000153162/ENSG00000118271/ENSG00000111275/ENSG00000085662/ENSG00000012174/ENSG00000162409/ENSG00000165029/ENSG00000145335	3	ENSG00000166228/ENSG00000116016/ENSG00000198911				hsa04810	Regulation of actin cytoskeleton	1/231	187/5823	0.999545	0.999545	ENSG00000107562	CXCL12	hsa:6387	1	0		1	ENSG00000107562
ENSG00000229314	ORM1	9606.ENSP00000259396	ENSG00000171560	FGA	9606.ENSP00000306361	415			BP	GO:0006022	aminoglycan metabolic process	11/449	153/14209	0.00932301	0.141634	ENSG00000171451/ENSG00000115884/ENSG00000142798/ENSG00000151655/ENSG00000183098/ENSG00000110080/ENSG00000171004/ENSG00000156966/ENSG00000149541/ENSG00000174684/ENSG00000064225	DSEL/SDC1/HSPG2/ITIH2/GPC6/ST3GAL4/HS6ST2/B3GNT7/B3GAT3/B4GAT1/ST3GAL6	11	8	ENSG00000115884/ENSG00000151655/ENSG00000183098/ENSG00000171004/ENSG00000156966/ENSG00000149541/ENSG00000174684/ENSG00000064225	3	ENSG00000171451/ENSG00000142798/ENSG00000110080
ENSG00000229314	ORM1	9606.ENSP00000259396	ENSG00000197249	SERPINA1	9606.ENSP00000348068	485			BP	GO:0001656	metanephros development	7/449	75/14209	0.0093852	0.141714	ENSG00000176788/ENSG00000185008/ENSG00000275410/ENSG00000185920/ENSG00000120738/ENSG00000018408/ENSG00000115415	BASP1/ROBO2/HNF1B/PTCH1/EGR1/WWTR1/STAT1	7	3	ENSG00000176788/ENSG00000185008/ENSG00000115415	4	ENSG00000275410/ENSG00000185920/ENSG00000120738/ENSG00000018408
ENSG00000229314	ORM1	9606.ENSP00000259396	ENSG00000145192	AHSG	9606.ENSP00000393887	606			BP	GO:0006790	sulfur compound metabolic process	19/449	332/14209	0.00939714	0.141714	ENSG00000171451/ENSG00000084207/ENSG00000062282/ENSG00000131238/ENSG00000105398/ENSG00000164181/ENSG00000151413/ENSG00000021826/ENSG00000110080/ENSG00000198682/ENSG00000119915/ENSG00000135070/ENSG00000156966/ENSG00000148834/ENSG00000149541/ENSG00000174684/ENSG00000145335/ENSG00000064225/ENSG00000169627	DSEL/GSTP1/DGAT2/PPT1/SULT2A1/ELOVL7/NUBPL/CPS1/ST3GAL4/PAPSS2/ELOVL3/ISCA1/B3GNT7/GSTO1/B3GAT3/B4GAT1/SNCA/ST3GAL6/BOLA2B	19	12	ENSG00000062282/ENSG00000131238/ENSG00000105398/ENSG00000151413/ENSG00000021826/ENSG00000198682/ENSG00000156966/ENSG00000148834/ENSG00000149541/ENSG00000174684/ENSG00000145335/ENSG00000064225	7	ENSG00000171451/ENSG00000084207/ENSG00000164181/ENSG00000110080/ENSG00000119915/ENSG00000135070/ENSG00000169627
ENSG00000138109	CYP2C9	9606.ENSP00000260682	ENSG00000143819	EPHX1	9606.ENSP00000272167	949			BP	GO:0006643	membrane lipid metabolic process	13/449	196/14209	0.00950443	0.142809	ENSG00000131238/ENSG00000111897/ENSG00000142871/ENSG00000164181/ENSG00000198964/ENSG00000166311/ENSG00000110080/ENSG00000119915/ENSG00000196542/ENSG00000115525/ENSG00000143653/ENSG00000064225/ENSG00000074696	PPT1/SERINC1/CYR61/ELOVL7/SGMS1/SMPD1/ST3GAL4/ELOVL3/SPTSSB/ST3GAL5/SCCPDH/ST3GAL6/HACD3	13	10	ENSG00000131238/ENSG00000111897/ENSG00000142871/ENSG00000198964/ENSG00000166311/ENSG00000196542/ENSG00000115525/ENSG00000143653/ENSG00000064225/ENSG00000074696	3	ENSG00000164181/ENSG00000110080/ENSG00000119915
ENSG00000138109	CYP2C9	9606.ENSP00000260682	ENSG00000156096	UGT2B4	9606.ENSP00000305221	940			BP	GO:0045834	positive regulation of lipid metabolic process	9/449	113/14209	0.00955457	0.143041	ENSG00000118137/ENSG00000158874/ENSG00000062282/ENSG00000205423/ENSG00000142871/ENSG00000163586/ENSG00000153162/ENSG00000095637/ENSG00000110651	APOA1/APOA2/DGAT2/CNEP1R1/CYR61/FABP1/BMP6/SORBS1/CD81	9	8	ENSG00000118137/ENSG00000158874/ENSG00000062282/ENSG00000205423/ENSG00000142871/ENSG00000163586/ENSG00000153162/ENSG00000110651	1	ENSG00000095637
ENSG00000138109	CYP2C9	9606.ENSP00000260682	ENSG00000148834	GSTO1	9606.ENSP00000358727	900			BP	GO:0071354	cellular response to interleukin-6	4/449	27/14209	0.00970135	0.144712	ENSG00000171557/ENSG00000160712/ENSG00000064225/ENSG00000115415	FGG/IL6R/ST3GAL6/STAT1	4	3	ENSG00000160712/ENSG00000064225/ENSG00000115415	1	ENSG00000171557
ENSG00000138109	CYP2C9	9606.ENSP00000260682	ENSG00000077150	NFKB2	9606.ENSP00000358983	606			BP	GO:0033002	muscle cell proliferation	11/449	154/14209	0.00976485	0.145133	ENSG00000084207/ENSG00000152661/ENSG00000140416/ENSG00000068024/ENSG00000085662/ENSG00000141510/ENSG00000118503/ENSG00000160712/ENSG00000253729/ENSG00000163513/ENSG00000115415	GSTP1/GJA1/TPM1/HDAC4/AKR1B1/TP53/TNFAIP3/IL6R/PRKDC/TGFBR2/STAT1	11	5	ENSG00000140416/ENSG00000085662/ENSG00000160712/ENSG00000163513/ENSG00000115415	6	ENSG00000084207/ENSG00000152661/ENSG00000068024/ENSG00000141510/ENSG00000118503/ENSG00000253729
ENSG00000138109	CYP2C9	9606.ENSP00000260682	ENSG00000138308	PLA2G12B	9606.ENSP00000362123	900			BP	GO:0008652	cellular amino acid biosynthetic process	7/449	76/14209	0.0100648	0.149053	ENSG00000171766/ENSG00000021826/ENSG00000148672/ENSG00000167701/ENSG00000065154/ENSG00000130707/ENSG00000084774	GATM/CPS1/GLUD1/GPT/OAT/ASS1/CAD	7	4	ENSG00000171766/ENSG00000021826/ENSG00000167701/ENSG00000065154	3	ENSG00000148672/ENSG00000130707/ENSG00000084774
ENSG00000138109	CYP2C9	9606.ENSP00000260682	ENSG00000188257	PLA2G2A	9606.ENSP00000364252	902			BP	GO:0006631	fatty acid metabolic process	19/449	335/14209	0.0102792	0.151683	ENSG00000118137/ENSG00000117528/ENSG00000110245/ENSG00000084207/ENSG00000062282/ENSG00000166035/ENSG00000186529/ENSG00000164181/ENSG00000165591/ENSG00000006831/ENSG00000140526/ENSG00000119915/ENSG00000163586/ENSG00000162409/ENSG00000125730/ENSG00000145335/ENSG00000104325/ENSG00000138109/ENSG00000074696	APOA1/ABCD3/APOC3/GSTP1/DGAT2/LIPC/CYP4F3/ELOVL7/FAAH2/ADIPOR2/ABHD2/ELOVL3/FABP1/PRKAA2/C3/SNCA/DECR1/CYP2C9/HACD3	19	15	ENSG00000118137/ENSG00000117528/ENSG00000110245/ENSG00000062282/ENSG00000166035/ENSG00000186529/ENSG00000165591/ENSG00000006831/ENSG00000140526/ENSG00000163586/ENSG00000162409/ENSG00000145335/ENSG00000104325/ENSG00000138109/ENSG00000074696	4	ENSG00000084207/ENSG00000164181/ENSG00000119915/ENSG00000125730
ENSG00000138109	CYP2C9	9606.ENSP00000260682	ENSG00000084207	GSTP1	9606.ENSP00000381607	945			BP	GO:0046889	positive regulation of lipid biosynthetic process	6/449	59/14209	0.0105516	0.154595	ENSG00000118137/ENSG00000062282/ENSG00000205423/ENSG00000142871/ENSG00000153162/ENSG00000095637	APOA1/DGAT2/CNEP1R1/CYR61/BMP6/SORBS1	6	5	ENSG00000118137/ENSG00000062282/ENSG00000205423/ENSG00000142871/ENSG00000153162	1	ENSG00000095637
ENSG00000138109	CYP2C9	9606.ENSP00000260682	ENSG00000113282	CLINT1	9606.ENSP00000429824	661			BP	GO:0055117	regulation of cardiac muscle contraction	6/449	59/14209	0.0105516	0.154595	ENSG00000096696/ENSG00000134755/ENSG00000068024/ENSG00000013016/ENSG00000145349/ENSG00000148834	DSP/DSC2/HDAC4/EHD3/CAMK2D/GSTO1	6	4	ENSG00000134755/ENSG00000013016/ENSG00000145349/ENSG00000148834	2	ENSG00000096696/ENSG00000068024
ENSG00000070019	GUCY2C	9606.ENSP00000261170	ENSG00000112541	PDE10A	9606.ENSP00000438284	955			BP	GO:1903522	regulation of blood circulation	14/449	221/14209	0.0106677	0.154631	ENSG00000171560/ENSG00000171557/ENSG00000116016/ENSG00000096696/ENSG00000134755/ENSG00000152661/ENSG00000140416/ENSG00000068024/ENSG00000105711/ENSG00000013016/ENSG00000123104/ENSG00000145349/ENSG00000148834/ENSG00000171564	FGA/FGG/EPAS1/DSP/DSC2/GJA1/TPM1/HDAC4/SCN1B/EHD3/ITPR2/CAMK2D/GSTO1/FGB	14	6	ENSG00000134755/ENSG00000140416/ENSG00000105711/ENSG00000013016/ENSG00000145349/ENSG00000148834	8	ENSG00000171560/ENSG00000171557/ENSG00000116016/ENSG00000096696/ENSG00000152661/ENSG00000068024/ENSG00000123104/ENSG00000171564
ENSG00000065150	IPO5	9606.ENSP00000261574	ENSG00000084774	CAD	9606.ENSP00000264705	736			BP	GO:0014046	dopamine secretion	3/449	15/14209	0.0107438	0.154631	ENSG00000107562/ENSG00000011347/ENSG00000145335	CXCL12/SYT7/SNCA	3	2	ENSG00000011347/ENSG00000145335	1	ENSG00000107562
ENSG00000065150	IPO5	9606.ENSP00000261574	ENSG00000138750	NUP54	9606.ENSP00000264883	785			BP	GO:0014059	regulation of dopamine secretion	3/449	15/14209	0.0107438	0.154631	ENSG00000107562/ENSG00000011347/ENSG00000145335	CXCL12/SYT7/SNCA	3	2	ENSG00000011347/ENSG00000145335	1	ENSG00000107562
ENSG00000065150	IPO5	9606.ENSP00000261574	ENSG00000163872	YEATS2	9606.ENSP00000306983	587			BP	GO:0070242	thymocyte apoptotic process	3/449	15/14209	0.0107438	0.154631	ENSG00000169242/ENSG00000141510/ENSG00000153094	EFNA1/TP53/BCL2L11	3	2	ENSG00000169242/ENSG00000153094	1	ENSG00000141510
ENSG00000065150	IPO5	9606.ENSP00000261574	ENSG00000021826	CPS1	9606.ENSP00000402608	618			BP	GO:0010717	regulation of epithelial to mesenchymal transition	7/449	77/14209	0.0107795	0.154631	ENSG00000125845/ENSG00000105707/ENSG00000169242/ENSG00000144824/ENSG00000018408/ENSG00000095739/ENSG00000163513	BMP2/HPN/EFNA1/PHLDB2/WWTR1/BAMBI/TGFBR2	7	6	ENSG00000125845/ENSG00000105707/ENSG00000169242/ENSG00000144824/ENSG00000095739/ENSG00000163513	1	ENSG00000018408
ENSG00000065150	IPO5	9606.ENSP00000261574	ENSG00000164181	ELOVL7	9606.ENSP00000402634	403			BP	GO:0051153	regulation of striated muscle cell differentiation	7/449	77/14209	0.0107795	0.154631	ENSG00000125845/ENSG00000166225/ENSG00000107984/ENSG00000130513/ENSG00000112183/ENSG00000068024/ENSG00000048052	BMP2/FRS2/DKK1/GDF15/RBM24/HDAC4/HDAC9	7	4	ENSG00000125845/ENSG00000166225/ENSG00000107984/ENSG00000048052	3	ENSG00000130513/ENSG00000112183/ENSG00000068024
ENSG00000111249	CUX2	9606.ENSP00000261726	ENSG00000006468	ETV1	9606.ENSP00000385551	503			BP	GO:0042339	keratan sulfate metabolic process	4/449	28/14209	0.0110416	0.156223	ENSG00000110080/ENSG00000156966/ENSG00000174684/ENSG00000064225	ST3GAL4/B3GNT7/B4GAT1/ST3GAL6	4	3	ENSG00000156966/ENSG00000174684/ENSG00000064225	1	ENSG00000110080
ENSG00000111275	ALDH2	9606.ENSP00000261733	ENSG00000084774	CAD	9606.ENSP00000264705	442			BP	GO:0051154	negative regulation of striated muscle cell differentiation	4/449	28/14209	0.0110416	0.156223	ENSG00000125845/ENSG00000166225/ENSG00000107984/ENSG00000068024	BMP2/FRS2/DKK1/HDAC4	4	3	ENSG00000125845/ENSG00000166225/ENSG00000107984	1	ENSG00000068024
ENSG00000111275	ALDH2	9606.ENSP00000261733	ENSG00000164089	AGXT2L1	9606.ENSP00000296486	479			BP	GO:0070268	cornification	5/449	43/14209	0.0110422	0.156223	ENSG00000096696/ENSG00000134762/ENSG00000111057/ENSG00000134755/ENSG00000170421	DSP/DSC3/KRT18/DSC2/KRT8	5	4	ENSG00000134762/ENSG00000111057/ENSG00000134755/ENSG00000170421	1	ENSG00000096696
ENSG00000111275	ALDH2	9606.ENSP00000261733	ENSG00000107984	DKK1	9606.ENSP00000363081	432			BP	GO:0090199	regulation of release of cytochrome c from mitochondria	5/449	43/14209	0.0110422	0.156223	ENSG00000120885/ENSG00000101843/ENSG00000104081/ENSG00000141510/ENSG00000153094	CLU/PSMD10/BMF/TP53/BCL2L11	5	3	ENSG00000120885/ENSG00000104081/ENSG00000153094	2	ENSG00000101843/ENSG00000141510
ENSG00000111275	ALDH2	9606.ENSP00000261733	ENSG00000084207	GSTP1	9606.ENSP00000381607	461			BP	GO:0042737	drug catabolic process	9/449	116/14209	0.0112396	0.158471	ENSG00000166228/ENSG00000105398/ENSG00000211445/ENSG00000111275/ENSG00000120054/ENSG00000135318/ENSG00000103876/ENSG00000145335/ENSG00000138109	PCBD1/SULT2A1/GPX3/ALDH2/CPN1/NT5E/FAH/SNCA/CYP2C9	9	7	ENSG00000105398/ENSG00000211445/ENSG00000111275/ENSG00000120054/ENSG00000135318/ENSG00000145335/ENSG00000138109	2	ENSG00000166228/ENSG00000103876
ENSG00000103876	FAH	9606.ENSP00000261755	ENSG00000143252	SDHC	9606.ENSP00000356953	805			BP	GO:1901607	alpha-amino acid biosynthetic process	6/449	60/14209	0.0114205	0.160472	ENSG00000171766/ENSG00000021826/ENSG00000148672/ENSG00000065154/ENSG00000130707/ENSG00000084774	GATM/CPS1/GLUD1/OAT/ASS1/CAD	6	3	ENSG00000171766/ENSG00000021826/ENSG00000065154	3	ENSG00000148672/ENSG00000130707/ENSG00000084774
ENSG00000103876	FAH	9606.ENSP00000261755	ENSG00000221829	FANCG	9606.ENSP00000367910	998			BP	GO:0034446	substrate adhesion-dependent cell spreading	7/449	78/14209	0.0115304	0.161465	ENSG00000118137/ENSG00000091136/ENSG00000171560/ENSG00000171557/ENSG00000169242/ENSG00000171564/ENSG00000188677	APOA1/LAMB1/FGA/FGG/EFNA1/FGB/PARVB	7	3	ENSG00000118137/ENSG00000091136/ENSG00000169242	4	ENSG00000171560/ENSG00000171557/ENSG00000171564/ENSG00000188677
ENSG00000103876	FAH	9606.ENSP00000261755	ENSG00000081051	AFP	9606.ENSP00000379138	561			BP	GO:0072009	nephron epithelium development	8/449	97/14209	0.0116367	0.162402	ENSG00000176788/ENSG00000125845/ENSG00000101384/ENSG00000275410/ENSG00000185920/ENSG00000018408/ENSG00000119630/ENSG00000115415	BASP1/BMP2/JAG1/HNF1B/PTCH1/WWTR1/PGF/STAT1	8	4	ENSG00000176788/ENSG00000125845/ENSG00000119630/ENSG00000115415	4	ENSG00000101384/ENSG00000275410/ENSG00000185920/ENSG00000018408
ENSG00000074696	PTPLAD1	9606.ENSP00000261875	ENSG00000065325	GLP2R	9606.ENSP00000262441	412			BP	GO:0007369	gastrulation	11/449	158/14209	0.0116954	0.162669	ENSG00000118137/ENSG00000091136/ENSG00000166225/ENSG00000107984/ENSG00000126016/ENSG00000275410/ENSG00000090539/ENSG00000144824/ENSG00000137764/ENSG00000163513/ENSG00000204262	APOA1/LAMB1/FRS2/DKK1/AMOT/HNF1B/CHRD/PHLDB2/MAP2K5/TGFBR2/COL5A2	11	10	ENSG00000118137/ENSG00000091136/ENSG00000166225/ENSG00000107984/ENSG00000126016/ENSG00000090539/ENSG00000144824/ENSG00000137764/ENSG00000163513/ENSG00000204262	1	ENSG00000275410
ENSG00000140093	SERPINA10	9606.ENSP00000261994	ENSG00000171560	FGA	9606.ENSP00000306361	549			BP	GO:0051047	positive regulation of secretion	18/449	316/14209	0.0118033	0.163617	ENSG00000171560/ENSG00000148677/ENSG00000115884/ENSG00000171557/ENSG00000144566/ENSG00000130477/ENSG00000152661/ENSG00000153162/ENSG00000107562/ENSG00000011347/ENSG00000148672/ENSG00000204592/ENSG00000171564/ENSG00000123595/ENSG00000145335/ENSG00000120742/ENSG00000229314/ENSG00000164506	FGA/ANKRD1/SDC1/FGG/RAB5A/UNC13A/GJA1/BMP6/CXCL12/SYT7/GLUD1/HLA-E/FGB/RAB9A/SNCA/SERP1/ORM1/STXBP5	18	11	ENSG00000148677/ENSG00000115884/ENSG00000144566/ENSG00000153162/ENSG00000011347/ENSG00000204592/ENSG00000123595/ENSG00000145335/ENSG00000120742/ENSG00000229314/ENSG00000164506	7	ENSG00000171560/ENSG00000171557/ENSG00000130477/ENSG00000152661/ENSG00000107562/ENSG00000148672/ENSG00000171564
ENSG00000140093	SERPINA10	9606.ENSP00000261994	ENSG00000198734	F5	9606.ENSP00000356771	562			BP	GO:0055081	anion homeostasis	5/449	44/14209	0.0121431	0.167201	ENSG00000118137/ENSG00000062282/ENSG00000021826/ENSG00000162409/ENSG00000165029	APOA1/DGAT2/CPS1/PRKAA2/ABCA1	5	5	ENSG00000118137/ENSG00000062282/ENSG00000021826/ENSG00000162409/ENSG00000165029	0
ENSG00000140093	SERPINA10	9606.ENSP00000261994	ENSG00000126218	F10	9606.ENSP00000364709	748			BP	GO:0086065	cell communication involved in cardiac conduction	5/449	44/14209	0.0121431	0.167201	ENSG00000096696/ENSG00000134755/ENSG00000152661/ENSG00000105711/ENSG00000145349	DSP/DSC2/GJA1/SCN1B/CAMK2D	5	3	ENSG00000134755/ENSG00000105711/ENSG00000145349	2	ENSG00000096696/ENSG00000152661
ENSG00000065325	GLP2R	9606.ENSP00000262441	ENSG00000159618	GPR114	9606.ENSP00000290823	467			BP	GO:0015914	phospholipid transport	6/449	61/14209	0.0123388	0.168837	ENSG00000118137/ENSG00000158874/ENSG00000110245/ENSG00000138823/ENSG00000214530/ENSG00000165029	APOA1/APOA2/APOC3/MTTP/STARD10/ABCA1	6	6	ENSG00000118137/ENSG00000158874/ENSG00000110245/ENSG00000138823/ENSG00000214530/ENSG00000165029	0
ENSG00000065325	GLP2R	9606.ENSP00000262441	ENSG00000173175	ADCY5	9606.ENSP00000419361	900			BP	GO:2000027	regulation of organ morphogenesis	14/449	225/14209	0.0123439	0.168837	ENSG00000176788/ENSG00000125845/ENSG00000105707/ENSG00000166225/ENSG00000107984/ENSG00000101843/ENSG00000183098/ENSG00000275410/ENSG00000118503/ENSG00000244405/ENSG00000163513/ENSG00000183579/ENSG00000011114/ENSG00000115415	BASP1/BMP2/HPN/FRS2/DKK1/PSMD10/GPC6/HNF1B/TNFAIP3/ETV5/TGFBR2/ZNRF3/BTBD7/STAT1	14	8	ENSG00000176788/ENSG00000125845/ENSG00000105707/ENSG00000166225/ENSG00000107984/ENSG00000183098/ENSG00000163513/ENSG00000115415	6	ENSG00000101843/ENSG00000275410/ENSG00000118503/ENSG00000244405/ENSG00000183579/ENSG00000011114
ENSG00000110651	CD81	9606.ENSP00000263645	ENSG00000117335	CD46	9606.ENSP00000313875	623			BP	GO:0086091	regulation of heart rate by cardiac conduction	4/449	29/14209	0.0124957	0.169829	ENSG00000096696/ENSG00000134755/ENSG00000105711/ENSG00000145349	DSP/DSC2/SCN1B/CAMK2D	4	3	ENSG00000134755/ENSG00000105711/ENSG00000145349	1	ENSG00000096696
ENSG00000116016	EPAS1	9606.ENSP00000263734	ENSG00000029153	ARNTL2	9606.ENSP00000266503	687			BP	GO:1901605	alpha-amino acid metabolic process	13/449	203/14209	0.012499	0.169829	ENSG00000171766/ENSG00000166228/ENSG00000122884/ENSG00000021826/ENSG00000178921/ENSG00000086619/ENSG00000148672/ENSG00000167701/ENSG00000065154/ENSG00000130707/ENSG00000084774/ENSG00000123131/ENSG00000103876	GATM/PCBD1/P4HA1/CPS1/PFAS/ERO1B/GLUD1/GPT/OAT/ASS1/CAD/PRDX4/FAH	13	6	ENSG00000171766/ENSG00000021826/ENSG00000086619/ENSG00000167701/ENSG00000065154/ENSG00000123131	7	ENSG00000166228/ENSG00000122884/ENSG00000178921/ENSG00000148672/ENSG00000130707/ENSG00000084774/ENSG00000103876
ENSG00000116016	EPAS1	9606.ENSP00000263734	ENSG00000141510	TP53	9606.ENSP00000269305	902			BP	GO:0000185	activation of MAPKKK activity	3/449	16/14209	0.0129177	0.172111	ENSG00000154310/ENSG00000099860/ENSG00000102572	TNIK/GADD45B/STK24	3	0		3	ENSG00000154310/ENSG00000099860/ENSG00000102572
ENSG00000116016	EPAS1	9606.ENSP00000263734	ENSG00000144566	RAB5A	9606.ENSP00000273047	412			BP	GO:0001759	organ induction	3/449	16/14209	0.0129177	0.172111	ENSG00000125845/ENSG00000166225/ENSG00000107984	BMP2/FRS2/DKK1	3	3	ENSG00000125845/ENSG00000166225/ENSG00000107984	0
ENSG00000116016	EPAS1	9606.ENSP00000263734	ENSG00000163581	SLC2A2	9606.ENSP00000323568	762			BP	GO:0032691	negative regulation of interleukin-1 beta production	3/449	16/14209	0.0129177	0.172111	ENSG00000118137/ENSG00000084207/ENSG00000118503	APOA1/GSTP1/TNFAIP3	3	1	ENSG00000118137	2	ENSG00000084207/ENSG00000118503
ENSG00000116016	EPAS1	9606.ENSP00000263734	ENSG00000118515	SGK1	9606.ENSP00000356832	507			BP	GO:0071404	cellular response to low-density lipoprotein particle stimulus	3/449	16/14209	0.0129177	0.172111	ENSG00000198911/ENSG00000165029/ENSG00000110651	SREBF2/ABCA1/CD81	3	2	ENSG00000165029/ENSG00000110651	1	ENSG00000198911
ENSG00000116016	EPAS1	9606.ENSP00000263734	ENSG00000143252	SDHC	9606.ENSP00000356953	410			BP	GO:0071498	cellular response to fluid shear stress	3/449	16/14209	0.0129177	0.172111	ENSG00000198911/ENSG00000137764/ENSG00000130707	SREBF2/MAP2K5/ASS1	3	1	ENSG00000137764	2	ENSG00000198911/ENSG00000130707
ENSG00000116016	EPAS1	9606.ENSP00000263734	ENSG00000169242	EFNA1	9606.ENSP00000357392	910			BP	GO:0097503	sialylation	3/449	16/14209	0.0129177	0.172111	ENSG00000110080/ENSG00000115525/ENSG00000064225	ST3GAL4/ST3GAL5/ST3GAL6	3	2	ENSG00000115525/ENSG00000064225	1	ENSG00000110080
ENSG00000081479	LRP2	9606.ENSP00000263816	ENSG00000144566	RAB5A	9606.ENSP00000273047	449			BP	GO:0001837	epithelial to mesenchymal transition	9/449	119/14209	0.013138	0.173449	ENSG00000125845/ENSG00000105707/ENSG00000070814/ENSG00000169242/ENSG00000144824/ENSG00000018408/ENSG00000095739/ENSG00000163513/ENSG00000183688	BMP2/HPN/TCOF1/EFNA1/PHLDB2/WWTR1/BAMBI/TGFBR2/RFLNB	9	6	ENSG00000125845/ENSG00000105707/ENSG00000169242/ENSG00000144824/ENSG00000095739/ENSG00000163513	3	ENSG00000070814/ENSG00000018408/ENSG00000183688
ENSG00000081479	LRP2	9606.ENSP00000263816	ENSG00000120885	CLU	9606.ENSP00000315130	992			BP	GO:0055076	transition metal ion homeostasis	9/449	119/14209	0.013138	0.173449	ENSG00000157214/ENSG00000123191/ENSG00000116016/ENSG00000138449/ENSG00000110169/ENSG00000166710/ENSG00000153162/ENSG00000092096/ENSG00000107819	STEAP2/ATP7B/EPAS1/SLC40A1/HPX/B2M/BMP6/SLC22A17/SFXN3	9	7	ENSG00000123191/ENSG00000138449/ENSG00000110169/ENSG00000166710/ENSG00000153162/ENSG00000092096/ENSG00000107819	2	ENSG00000157214/ENSG00000116016
ENSG00000081479	LRP2	9606.ENSP00000263816	ENSG00000158874	APOA2	9606.ENSP00000356969	915			BP	GO:0019217	regulation of fatty acid metabolic process	7/449	80/14209	0.0131445	0.173449	ENSG00000118137/ENSG00000110245/ENSG00000062282/ENSG00000006831/ENSG00000163586/ENSG00000162409/ENSG00000145335	APOA1/APOC3/DGAT2/ADIPOR2/FABP1/PRKAA2/SNCA	7	7	ENSG00000118137/ENSG00000110245/ENSG00000062282/ENSG00000006831/ENSG00000163586/ENSG00000162409/ENSG00000145335	0
ENSG00000081479	LRP2	9606.ENSP00000263816	ENSG00000142798	HSPG2	9606.ENSP00000363827	907			BP	GO:0034109	homotypic cell-cell adhesion	6/449	62/14209	0.0133076	0.174709	ENSG00000171560/ENSG00000171557/ENSG00000096696/ENSG00000134755/ENSG00000171564/ENSG00000154127	FGA/FGG/DSP/DSC2/FGB/UBASH3B	6	1	ENSG00000134755	5	ENSG00000171560/ENSG00000171557/ENSG00000096696/ENSG00000171564/ENSG00000154127
ENSG00000081479	LRP2	9606.ENSP00000263816	ENSG00000183098	GPC6	9606.ENSP00000366246	902			BP	GO:0007219	Notch signaling pathway	11/449	161/14209	0.0133249	0.174709	ENSG00000128917/ENSG00000125845/ENSG00000117335/ENSG00000101384/ENSG00000245848/ENSG00000018236/ENSG00000275410/ENSG00000196782/ENSG00000108175/ENSG00000163513/ENSG00000115415	DLL4/BMP2/CD46/JAG1/CEBPA/CNTN1/HNF1B/MAML3/ZMIZ1/TGFBR2/STAT1	11	8	ENSG00000128917/ENSG00000125845/ENSG00000117335/ENSG00000245848/ENSG00000018236/ENSG00000108175/ENSG00000163513/ENSG00000115415	3	ENSG00000101384/ENSG00000275410/ENSG00000196782
ENSG00000011347	SYT7	9606.ENSP00000263846	ENSG00000220205	VAMP2	9606.ENSP00000314214	490			BP	GO:0015850	organic hydroxy compound transport	12/449	183/14209	0.0135208	0.176714	ENSG00000118137/ENSG00000120885/ENSG00000158874/ENSG00000110245/ENSG00000166035/ENSG00000198911/ENSG00000185920/ENSG00000153162/ENSG00000107562/ENSG00000011347/ENSG00000165029/ENSG00000145335	APOA1/CLU/APOA2/APOC3/LIPC/SREBF2/PTCH1/BMP6/CXCL12/SYT7/ABCA1/SNCA	12	9	ENSG00000118137/ENSG00000120885/ENSG00000158874/ENSG00000110245/ENSG00000166035/ENSG00000153162/ENSG00000011347/ENSG00000165029/ENSG00000145335	3	ENSG00000198911/ENSG00000185920/ENSG00000107562
ENSG00000116962	NID1	9606.ENSP00000264187	ENSG00000080573	COL5A3	9606.ENSP00000264828	665			BP	GO:0010035	response to inorganic substance	23/449	443/14209	0.0137787	0.179448	ENSG00000171560/ENSG00000115884/ENSG00000171557/ENSG00000123191/ENSG00000138449/ENSG00000245848/ENSG00000021826/ENSG00000185920/ENSG00000163586/ENSG00000137563/ENSG00000166710/ENSG00000153162/ENSG00000085662/ENSG00000141510/ENSG00000198804/ENSG00000118503/ENSG00000198786/ENSG00000170421/ENSG00000145349/ENSG00000171564/ENSG00000145335/ENSG00000102572/ENSG00000115415	FGA/SDC1/FGG/ATP7B/SLC40A1/CEBPA/CPS1/PTCH1/FABP1/GGH/B2M/BMP6/AKR1B1/TP53/MT-CO1/TNFAIP3/MT-ND5/KRT8/CAMK2D/FGB/SNCA/STK24/STAT1	23	14	ENSG00000115884/ENSG00000123191/ENSG00000138449/ENSG00000245848/ENSG00000021826/ENSG00000163586/ENSG00000137563/ENSG00000166710/ENSG00000153162/ENSG00000085662/ENSG00000170421/ENSG00000145349/ENSG00000145335/ENSG00000115415	9	ENSG00000171560/ENSG00000171557/ENSG00000185920/ENSG00000141510/ENSG00000198804/ENSG00000118503/ENSG00000198786/ENSG00000171564/ENSG00000102572
ENSG00000116962	NID1	9606.ENSP00000264187	ENSG00000171564	FGB	9606.ENSP00000306099	591			BP	GO:0019079	viral genome replication	8/449	100/14209	0.0138171	0.179448	ENSG00000185745/ENSG00000144566/ENSG00000187608/ENSG00000153560/ENSG00000069275/ENSG00000142089/ENSG00000111331/ENSG00000074696	IFIT1/RAB5A/ISG15/UBP1/NUCKS1/IFITM3/OAS3/HACD3	8	6	ENSG00000185745/ENSG00000144566/ENSG00000187608/ENSG00000142089/ENSG00000111331/ENSG00000074696	2	ENSG00000153560/ENSG00000069275
ENSG00000116962	NID1	9606.ENSP00000264187	ENSG00000171560	FGA	9606.ENSP00000306361	584			BP	GO:0000038	very long-chain fatty acid metabolic process	4/449	30/14209	0.0140666	0.180412	ENSG00000117528/ENSG00000164181/ENSG00000119915/ENSG00000074696	ABCD3/ELOVL7/ELOVL3/HACD3	4	2	ENSG00000117528/ENSG00000074696	2	ENSG00000164181/ENSG00000119915
ENSG00000116962	NID1	9606.ENSP00000264187	ENSG00000142798	HSPG2	9606.ENSP00000363827	999			BP	GO:0055090	acylglycerol homeostasis	4/449	30/14209	0.0140666	0.180412	ENSG00000118137/ENSG00000110245/ENSG00000062282/ENSG00000166035	APOA1/APOC3/DGAT2/LIPC	4	4	ENSG00000118137/ENSG00000110245/ENSG00000062282/ENSG00000166035	0
ENSG00000068024	HDAC4	9606.ENSP00000264606	ENSG00000141510	TP53	9606.ENSP00000269305	532			BP	GO:0070328	triglyceride homeostasis	4/449	30/14209	0.0140666	0.180412	ENSG00000118137/ENSG00000110245/ENSG00000062282/ENSG00000166035	APOA1/APOC3/DGAT2/LIPC	4	4	ENSG00000118137/ENSG00000110245/ENSG00000062282/ENSG00000166035	0
ENSG00000068024	HDAC4	9606.ENSP00000264606	ENSG00000167553	TUBA1C	9606.ENSP00000301072	666			BP	GO:0070741	response to interleukin-6	4/449	30/14209	0.0140666	0.180412	ENSG00000171557/ENSG00000160712/ENSG00000064225/ENSG00000115415	FGG/IL6R/ST3GAL6/STAT1	4	3	ENSG00000160712/ENSG00000064225/ENSG00000115415	1	ENSG00000171557
ENSG00000068024	HDAC4	9606.ENSP00000264606	ENSG00000123416	TUBA1B	9606.ENSP00000336799	666			BP	GO:0022407	regulation of cell-cell adhesion	17/449	299/14209	0.0143959	0.183051	ENSG00000118137/ENSG00000171560/ENSG00000125845/ENSG00000171557/ENSG00000117335/ENSG00000101384/ENSG00000198053/ENSG00000196776/ENSG00000107562/ENSG00000125657/ENSG00000137764/ENSG00000130707/ENSG00000204592/ENSG00000171564/ENSG00000108175/ENSG00000154127/ENSG00000163513	APOA1/FGA/BMP2/FGG/CD46/JAG1/SIRPA/CD47/CXCL12/TNFSF9/MAP2K5/ASS1/HLA-E/FGB/ZMIZ1/UBASH3B/TGFBR2	17	9	ENSG00000118137/ENSG00000125845/ENSG00000117335/ENSG00000196776/ENSG00000125657/ENSG00000137764/ENSG00000204592/ENSG00000108175/ENSG00000163513	8	ENSG00000171560/ENSG00000171557/ENSG00000101384/ENSG00000198053/ENSG00000107562/ENSG00000130707/ENSG00000171564/ENSG00000154127
ENSG00000068024	HDAC4	9606.ENSP00000264606	ENSG00000169131	ZNF354A	9606.ENSP00000337122	668			BP	GO:0007517	muscle organ development	18/449	323/14209	0.0144949	0.183051	ENSG00000128917/ENSG00000176788/ENSG00000125845/ENSG00000148677/ENSG00000173706/ENSG00000081479/ENSG00000166225/ENSG00000107984/ENSG00000096696/ENSG00000006468/ENSG00000152661/ENSG00000120738/ENSG00000140416/ENSG00000068024/ENSG00000157514/ENSG00000120742/ENSG00000163513/ENSG00000048052	DLL4/BASP1/BMP2/ANKRD1/HEG1/LRP2/FRS2/DKK1/DSP/ETV1/GJA1/EGR1/TPM1/HDAC4/TSC22D3/SERP1/TGFBR2/HDAC9	18	13	ENSG00000128917/ENSG00000176788/ENSG00000125845/ENSG00000148677/ENSG00000173706/ENSG00000081479/ENSG00000166225/ENSG00000107984/ENSG00000140416/ENSG00000157514/ENSG00000120742/ENSG00000163513/ENSG00000048052	5	ENSG00000096696/ENSG00000006468/ENSG00000152661/ENSG00000120738/ENSG00000068024
ENSG00000068024	HDAC4	9606.ENSP00000264606	ENSG00000145349	CAMK2D	9606.ENSP00000339740	865			BP	GO:0006575	cellular modified amino acid metabolic process	11/449	163/14209	0.0145031	0.183051	ENSG00000171766/ENSG00000105707/ENSG00000084207/ENSG00000122884/ENSG00000111897/ENSG00000137563/ENSG00000086619/ENSG00000130707/ENSG00000148834/ENSG00000123131/ENSG00000188257	GATM/HPN/GSTP1/P4HA1/SERINC1/GGH/ERO1B/ASS1/GSTO1/PRDX4/PLA2G2A	11	8	ENSG00000171766/ENSG00000105707/ENSG00000111897/ENSG00000137563/ENSG00000086619/ENSG00000148834/ENSG00000123131/ENSG00000188257	3	ENSG00000084207/ENSG00000122884/ENSG00000130707
ENSG00000068024	HDAC4	9606.ENSP00000264606	ENSG00000115415	STAT1	9606.ENSP00000354394	670			BP	GO:0006694	steroid biosynthetic process	11/449	163/14209	0.0145031	0.183051	ENSG00000118137/ENSG00000050165/ENSG00000125845/ENSG00000010270/ENSG00000198911/ENSG00000120738/ENSG00000153162/ENSG00000198189/ENSG00000085662/ENSG00000012174/ENSG00000162409	APOA1/DKK3/BMP2/STARD3NL/SREBF2/EGR1/BMP6/HSD17B11/AKR1B1/MBTPS2/PRKAA2	11	8	ENSG00000118137/ENSG00000050165/ENSG00000125845/ENSG00000153162/ENSG00000198189/ENSG00000085662/ENSG00000012174/ENSG00000162409	3	ENSG00000010270/ENSG00000198911/ENSG00000120738
ENSG00000068024	HDAC4	9606.ENSP00000264606	ENSG00000077150	NFKB2	9606.ENSP00000358983	635			BP	GO:0003229	ventricular cardiac muscle tissue development	5/449	46/14209	0.0145632	0.183051	ENSG00000128917/ENSG00000173706/ENSG00000081479/ENSG00000096696/ENSG00000140416	DLL4/HEG1/LRP2/DSP/TPM1	5	4	ENSG00000128917/ENSG00000173706/ENSG00000081479/ENSG00000140416	1	ENSG00000096696
ENSG00000068024	HDAC4	9606.ENSP00000264606	ENSG00000162409	PRKAA2	9606.ENSP00000360290	590			BP	GO:0015909	long-chain fatty acid transport	5/449	46/14209	0.0145632	0.183051	ENSG00000117528/ENSG00000163586/ENSG00000162409/ENSG00000138308/ENSG00000188257	ABCD3/FABP1/PRKAA2/PLA2G12B/PLA2G2A	5	5	ENSG00000117528/ENSG00000163586/ENSG00000162409/ENSG00000138308/ENSG00000188257	0
ENSG00000068024	HDAC4	9606.ENSP00000264606	ENSG00000196498	NCOR2	9606.ENSP00000384018	997			BP	GO:0003158	endothelium development	8/449	101/14209	0.0146061	0.183051	ENSG00000128917/ENSG00000173706/ENSG00000138449/ENSG00000101384/ENSG00000152661/ENSG00000153162/ENSG00000158769/ENSG00000136280	DLL4/HEG1/SLC40A1/JAG1/GJA1/BMP6/F11R/CCM2	8	5	ENSG00000128917/ENSG00000173706/ENSG00000138449/ENSG00000153162/ENSG00000158769	3	ENSG00000101384/ENSG00000152661/ENSG00000136280
ENSG00000068024	HDAC4	9606.ENSP00000264606	ENSG00000168280	KIF5C	9606.ENSP00000393379	414			BP	GO:0044242	cellular lipid catabolic process	12/449	185/14209	0.0146281	0.183051	ENSG00000118137/ENSG00000117528/ENSG00000158874/ENSG00000110245/ENSG00000166035/ENSG00000131238/ENSG00000186529/ENSG00000166311/ENSG00000021826/ENSG00000140526/ENSG00000163586/ENSG00000104325	APOA1/ABCD3/APOA2/APOC3/LIPC/PPT1/CYP4F3/SMPD1/CPS1/ABHD2/FABP1/DECR1	12	12	ENSG00000118137/ENSG00000117528/ENSG00000158874/ENSG00000110245/ENSG00000166035/ENSG00000131238/ENSG00000186529/ENSG00000166311/ENSG00000021826/ENSG00000140526/ENSG00000163586/ENSG00000104325	0
ENSG00000068024	HDAC4	9606.ENSP00000264606	ENSG00000177565	TBL1XR1	9606.ENSP00000405574	570			BP	GO:0031960	response to corticosteroid	10/449	142/14209	0.0146992	0.183384	ENSG00000158874/ENSG00000115884/ENSG00000138772/ENSG00000084207/ENSG00000021826/ENSG00000153162/ENSG00000153094/ENSG00000120054/ENSG00000084774/ENSG00000167972	APOA2/SDC1/ANXA3/GSTP1/CPS1/BMP6/BCL2L11/CPN1/CAD/ABCA3	10	8	ENSG00000158874/ENSG00000115884/ENSG00000138772/ENSG00000021826/ENSG00000153162/ENSG00000153094/ENSG00000120054/ENSG00000167972	2	ENSG00000084207/ENSG00000084774
ENSG00000068024	HDAC4	9606.ENSP00000264606	ENSG00000048052	HDAC9	9606.ENSP00000408617	880			BP	GO:2001233	regulation of apoptotic signaling pathway	19/449	348/14209	0.0148963	0.184952	ENSG00000171560/ENSG00000120885/ENSG00000126709/ENSG00000196730/ENSG00000171557/ENSG00000084207/ENSG00000101843/ENSG00000096092/ENSG00000273841/ENSG00000198964/ENSG00000104081/ENSG00000107562/ENSG00000141510/ENSG00000153094/ENSG00000118503/ENSG00000137764/ENSG00000120868/ENSG00000171564/ENSG00000116679	FGA/CLU/IFI6/DAPK1/FGG/GSTP1/PSMD10/TMEM14A/TAF9/SGMS1/BMF/CXCL12/TP53/BCL2L11/TNFAIP3/MAP2K5/APAF1/FGB/IVNS1ABP	19	8	ENSG00000120885/ENSG00000126709/ENSG00000096092/ENSG00000273841/ENSG00000198964/ENSG00000104081/ENSG00000153094/ENSG00000137764	11	ENSG00000171560/ENSG00000196730/ENSG00000171557/ENSG00000084207/ENSG00000101843/ENSG00000107562/ENSG00000141510/ENSG00000118503/ENSG00000120868/ENSG00000171564/ENSG00000116679
ENSG00000084774	CAD	9606.ENSP00000264705	ENSG00000148672	GLUD1	9606.ENSP00000277865	888			BP	GO:0072080	nephron tubule development	7/449	82/14209	0.0149148	0.184952	ENSG00000125845/ENSG00000101384/ENSG00000275410/ENSG00000185920/ENSG00000018408/ENSG00000119630/ENSG00000115415	BMP2/JAG1/HNF1B/PTCH1/WWTR1/PGF/STAT1	7	3	ENSG00000125845/ENSG00000119630/ENSG00000115415	4	ENSG00000101384/ENSG00000275410/ENSG00000185920/ENSG00000018408
ENSG00000084774	CAD	9606.ENSP00000264705	ENSG00000153066	TXNDC11	9606.ENSP00000283033	490			BP	GO:0016049	cell growth	22/449	422/14209	0.0151243	0.186987	ENSG00000105707/ENSG00000146678/ENSG00000142798/ENSG00000131238/ENSG00000130477/ENSG00000101843/ENSG00000142871/ENSG00000006831/ENSG00000273841/ENSG00000152661/ENSG00000111666/ENSG00000107562/ENSG00000141510/ENSG00000095539/ENSG00000170017/ENSG00000118515/ENSG00000076356/ENSG00000145349/ENSG00000137764/ENSG00000140961/ENSG00000163513/ENSG00000149177	HPN/IGFBP1/HSPG2/PPT1/UNC13A/PSMD10/CYR61/ADIPOR2/TAF9/GJA1/CHPT1/CXCL12/TP53/SEMA4G/ALCAM/SGK1/PLXNA2/CAMK2D/MAP2K5/OSGIN1/TGFBR2/PTPRJ	22	12	ENSG00000105707/ENSG00000131238/ENSG00000142871/ENSG00000006831/ENSG00000273841/ENSG00000111666/ENSG00000118515/ENSG00000076356/ENSG00000145349/ENSG00000137764/ENSG00000140961/ENSG00000163513	10	ENSG00000146678/ENSG00000142798/ENSG00000130477/ENSG00000101843/ENSG00000152661/ENSG00000107562/ENSG00000141510/ENSG00000095539/ENSG00000170017/ENSG00000149177
ENSG00000084774	CAD	9606.ENSP00000264705	ENSG00000165526	RPUSD4	9606.ENSP00000298317	472			BP	GO:0010738	regulation of protein kinase A signaling	3/449	17/14209	0.0153242	0.187767	ENSG00000131016/ENSG00000121057/ENSG00000112541	AKAP12/AKAP1/PDE10A	3	1	ENSG00000121057	2	ENSG00000131016/ENSG00000112541
ENSG00000084774	CAD	9606.ENSP00000264705	ENSG00000166479	TMX3	9606.ENSP00000299608	490			BP	GO:0010866	regulation of triglyceride biosynthetic process	3/449	17/14209	0.0153242	0.187767	ENSG00000062282/ENSG00000205423/ENSG00000125730	DGAT2/CNEP1R1/C3	3	2	ENSG00000062282/ENSG00000205423	1	ENSG00000125730
ENSG00000084774	CAD	9606.ENSP00000264705	ENSG00000253729	PRKDC	9606.ENSP00000313420	526			BP	GO:0048799	animal organ maturation	3/449	17/14209	0.0153242	0.187767	ENSG00000125845/ENSG00000173868/ENSG00000183688	BMP2/PHOSPHO1/RFLNB	3	1	ENSG00000125845	2	ENSG00000173868/ENSG00000183688
ENSG00000084774	CAD	9606.ENSP00000264705	ENSG00000178921	PFAS	9606.ENSP00000313490	987			BP	GO:0045860	positive regulation of protein kinase activity	23/449	448/14209	0.0155452	0.189027	ENSG00000120885/ENSG00000125845/ENSG00000157193/ENSG00000166225/ENSG00000130829/ENSG00000107984/ENSG00000101843/ENSG00000142871/ENSG00000154310/ENSG00000120738/ENSG00000169242/ENSG00000167191/ENSG00000177283/ENSG00000173175/ENSG00000108950/ENSG00000099860/ENSG00000137764/ENSG00000119986/ENSG00000110651/ENSG00000145335/ENSG00000163513/ENSG00000074696/ENSG00000102572	CLU/BMP2/LRP8/FRS2/DUSP9/DKK1/PSMD10/CYR61/TNIK/EGR1/EFNA1/GPRC5B/FZD8/ADCY5/FAM20A/GADD45B/MAP2K5/AVPI1/CD81/SNCA/TGFBR2/HACD3/STK24	23	14	ENSG00000120885/ENSG00000125845/ENSG00000166225/ENSG00000130829/ENSG00000107984/ENSG00000142871/ENSG00000169242/ENSG00000173175/ENSG00000108950/ENSG00000137764/ENSG00000110651/ENSG00000145335/ENSG00000163513/ENSG00000074696	9	ENSG00000157193/ENSG00000101843/ENSG00000154310/ENSG00000120738/ENSG00000167191/ENSG00000177283/ENSG00000099860/ENSG00000119986/ENSG00000102572
ENSG00000084774	CAD	9606.ENSP00000264705	ENSG00000092068	SLC7A8	9606.ENSP00000320378	517			BP	GO:0030336	negative regulation of cell migration	13/449	209/14209	0.0156046	0.189027	ENSG00000128917/ENSG00000084207/ENSG00000101384/ENSG00000144724/ENSG00000140526/ENSG00000090539/ENSG00000140416/ENSG00000144824/ENSG00000107562/ENSG00000137764/ENSG00000172725/ENSG00000149177/ENSG00000102572	DLL4/GSTP1/JAG1/PTPRG/ABHD2/CHRD/TPM1/PHLDB2/CXCL12/MAP2K5/CORO1B/PTPRJ/STK24	13	6	ENSG00000128917/ENSG00000140526/ENSG00000090539/ENSG00000140416/ENSG00000144824/ENSG00000137764	7	ENSG00000084207/ENSG00000101384/ENSG00000144724/ENSG00000107562/ENSG00000172725/ENSG00000149177/ENSG00000102572
ENSG00000084774	CAD	9606.ENSP00000264705	ENSG00000153132	CLGN	9606.ENSP00000326699	424			BP	GO:0010039	response to iron ion	4/449	31/14209	0.0157573	0.189027	ENSG00000138449/ENSG00000166710/ENSG00000153162/ENSG00000145335	SLC40A1/B2M/BMP6/SNCA	4	4	ENSG00000138449/ENSG00000166710/ENSG00000153162/ENSG00000145335	0
ENSG00000084774	CAD	9606.ENSP00000264705	ENSG00000198804	MT-CO1	9606.ENSP00000354499	486			BP	GO:0044058	regulation of digestive system process	4/449	31/14209	0.0157573	0.189027	ENSG00000118137/ENSG00000158874/ENSG00000118515/ENSG00000050628	APOA1/APOA2/SGK1/PTGER3	4	4	ENSG00000118137/ENSG00000158874/ENSG00000118515/ENSG00000050628	0
ENSG00000084774	CAD	9606.ENSP00000264705	ENSG00000065154	OAT	9606.ENSP00000357838	826			BP	GO:0048536	spleen development	4/449	31/14209	0.0157573	0.189027	ENSG00000138449/ENSG00000077150/ENSG00000153094/ENSG00000253729	SLC40A1/NFKB2/BCL2L11/PRKDC	4	2	ENSG00000138449/ENSG00000153094	2	ENSG00000077150/ENSG00000253729
ENSG00000084774	CAD	9606.ENSP00000264705	ENSG00000134717	BTF3L4	9606.ENSP00000360664	624			BP	GO:0048846	axon extension involved in axon guidance	4/449	31/14209	0.0157573	0.189027	ENSG00000107562/ENSG00000095539/ENSG00000170017/ENSG00000076356	CXCL12/SEMA4G/ALCAM/PLXNA2	4	1	ENSG00000076356	3	ENSG00000107562/ENSG00000095539/ENSG00000170017
ENSG00000084774	CAD	9606.ENSP00000264705	ENSG00000204394	VARS	9606.ENSP00000364815	786			BP	GO:1902284	neuron projection extension involved in neuron projection guidance	4/449	31/14209	0.0157573	0.189027	ENSG00000107562/ENSG00000095539/ENSG00000170017/ENSG00000076356	CXCL12/SEMA4G/ALCAM/PLXNA2	4	1	ENSG00000076356	3	ENSG00000107562/ENSG00000095539/ENSG00000170017
ENSG00000084774	CAD	9606.ENSP00000264705	ENSG00000123131	PRDX4	9606.ENSP00000368646	507			BP	GO:0061326	renal tubule development	7/449	83/14209	0.0158608	0.189027	ENSG00000125845/ENSG00000101384/ENSG00000275410/ENSG00000185920/ENSG00000018408/ENSG00000119630/ENSG00000115415	BMP2/JAG1/HNF1B/PTCH1/WWTR1/PGF/STAT1	7	3	ENSG00000125845/ENSG00000119630/ENSG00000115415	4	ENSG00000101384/ENSG00000275410/ENSG00000185920/ENSG00000018408
ENSG00000084774	CAD	9606.ENSP00000264705	ENSG00000187608	ISG15	9606.ENSP00000368699	874			BP	GO:0032651	regulation of interleukin-1 beta production	5/449	47/14209	0.0158862	0.189027	ENSG00000118137/ENSG00000084207/ENSG00000120738/ENSG00000118503/ENSG00000229314	APOA1/GSTP1/EGR1/TNFAIP3/ORM1	5	2	ENSG00000118137/ENSG00000229314	3	ENSG00000084207/ENSG00000120738/ENSG00000118503
ENSG00000084774	CAD	9606.ENSP00000264705	ENSG00000239264	TXNDC5	9606.ENSP00000369081	490			BP	GO:0061005	cell differentiation involved in kidney development	5/449	47/14209	0.0158862	0.189027	ENSG00000176788/ENSG00000101384/ENSG00000185920/ENSG00000018408/ENSG00000115415	BASP1/JAG1/PTCH1/WWTR1/STAT1	5	2	ENSG00000176788/ENSG00000115415	3	ENSG00000101384/ENSG00000185920/ENSG00000018408
ENSG00000084774	CAD	9606.ENSP00000264705	ENSG00000139514	SLC7A1	9606.ENSP00000370128	517			BP	GO:0001558	regulation of cell growth	19/449	351/14209	0.0161638	0.191777	ENSG00000105707/ENSG00000146678/ENSG00000131238/ENSG00000130477/ENSG00000101843/ENSG00000142871/ENSG00000006831/ENSG00000273841/ENSG00000152661/ENSG00000111666/ENSG00000107562/ENSG00000141510/ENSG00000095539/ENSG00000118515/ENSG00000076356/ENSG00000145349/ENSG00000137764/ENSG00000140961/ENSG00000149177	HPN/IGFBP1/PPT1/UNC13A/PSMD10/CYR61/ADIPOR2/TAF9/GJA1/CHPT1/CXCL12/TP53/SEMA4G/SGK1/PLXNA2/CAMK2D/MAP2K5/OSGIN1/PTPRJ	19	11	ENSG00000105707/ENSG00000131238/ENSG00000142871/ENSG00000006831/ENSG00000273841/ENSG00000111666/ENSG00000118515/ENSG00000076356/ENSG00000145349/ENSG00000137764/ENSG00000140961	8	ENSG00000146678/ENSG00000130477/ENSG00000101843/ENSG00000152661/ENSG00000107562/ENSG00000141510/ENSG00000095539/ENSG00000149177
ENSG00000084774	CAD	9606.ENSP00000264705	ENSG00000167701	GPT	9606.ENSP00000378408	524			BP	GO:0003206	cardiac chamber morphogenesis	8/449	103/14209	0.0162814	0.192336	ENSG00000128917/ENSG00000173706/ENSG00000081479/ENSG00000101384/ENSG00000096696/ENSG00000142871/ENSG00000140416/ENSG00000163513	DLL4/HEG1/LRP2/JAG1/DSP/CYR61/TPM1/TGFBR2	8	6	ENSG00000128917/ENSG00000173706/ENSG00000081479/ENSG00000142871/ENSG00000140416/ENSG00000163513	2	ENSG00000101384/ENSG00000096696
ENSG00000084774	CAD	9606.ENSP00000264705	ENSG00000171766	GATM	9606.ENSP00000379895	800			BP	GO:0032868	response to insulin	14/449	233/14209	0.0163044	0.192336	ENSG00000146678/ENSG00000084207/ENSG00000145192/ENSG00000120738/ENSG00000069275/ENSG00000137563/ENSG00000006453/ENSG00000084774/ENSG00000095637/ENSG00000253729/ENSG00000220205/ENSG00000134243/ENSG00000048052/ENSG00000115415	IGFBP1/GSTP1/AHSG/EGR1/NUCKS1/GGH/BAIAP2L1/CAD/SORBS1/PRKDC/VAMP2/SORT1/HDAC9/STAT1	14	7	ENSG00000145192/ENSG00000137563/ENSG00000006453/ENSG00000220205/ENSG00000134243/ENSG00000048052/ENSG00000115415	7	ENSG00000146678/ENSG00000084207/ENSG00000120738/ENSG00000069275/ENSG00000084774/ENSG00000095637/ENSG00000253729
ENSG00000084774	CAD	9606.ENSP00000264705	ENSG00000021826	CPS1	9606.ENSP00000402608	999			BP	GO:0043434	response to peptide hormone	20/449	376/14209	0.0164286	0.193248	ENSG00000065325/ENSG00000146678/ENSG00000084207/ENSG00000145192/ENSG00000021826/ENSG00000152661/ENSG00000120738/ENSG00000069275/ENSG00000137563/ENSG00000107562/ENSG00000006453/ENSG00000173175/ENSG00000114450/ENSG00000084774/ENSG00000095637/ENSG00000253729/ENSG00000220205/ENSG00000134243/ENSG00000048052/ENSG00000115415	GLP2R/IGFBP1/GSTP1/AHSG/CPS1/GJA1/EGR1/NUCKS1/GGH/CXCL12/BAIAP2L1/ADCY5/GNB4/CAD/SORBS1/PRKDC/VAMP2/SORT1/HDAC9/STAT1	20	10	ENSG00000065325/ENSG00000145192/ENSG00000021826/ENSG00000137563/ENSG00000006453/ENSG00000173175/ENSG00000220205/ENSG00000134243/ENSG00000048052/ENSG00000115415	10	ENSG00000146678/ENSG00000084207/ENSG00000152661/ENSG00000120738/ENSG00000069275/ENSG00000107562/ENSG00000114450/ENSG00000084774/ENSG00000095637/ENSG00000253729
ENSG00000084774	CAD	9606.ENSP00000264705	ENSG00000198682	PAPSS2	9606.ENSP00000406157	752			BP	GO:0045785	positive regulation of cell adhesion	17/449	304/14209	0.0166834	0.195685	ENSG00000118137/ENSG00000171560/ENSG00000171557/ENSG00000117335/ENSG00000198053/ENSG00000116962/ENSG00000142871/ENSG00000090539/ENSG00000140416/ENSG00000196776/ENSG00000107562/ENSG00000125657/ENSG00000204592/ENSG00000171564/ENSG00000108175/ENSG00000163513/ENSG00000149177	APOA1/FGA/FGG/CD46/SIRPA/NID1/CYR61/CHRD/TPM1/CD47/CXCL12/TNFSF9/HLA-E/FGB/ZMIZ1/TGFBR2/PTPRJ	17	10	ENSG00000118137/ENSG00000117335/ENSG00000142871/ENSG00000090539/ENSG00000140416/ENSG00000196776/ENSG00000125657/ENSG00000204592/ENSG00000108175/ENSG00000163513	7	ENSG00000171560/ENSG00000171557/ENSG00000198053/ENSG00000116962/ENSG00000107562/ENSG00000171564/ENSG00000149177
ENSG00000084774	CAD	9606.ENSP00000264705	ENSG00000130589	HELZ2	9606.ENSP00000417401	856			BP	GO:0050729	positive regulation of inflammatory response	7/449	84/14209	0.0168487	0.196504	ENSG00000131187/ENSG00000167191/ENSG00000196776/ENSG00000125730/ENSG00000050628/ENSG00000145335/ENSG00000188257	F12/GPRC5B/CD47/C3/PTGER3/SNCA/PLA2G2A	7	5	ENSG00000131187/ENSG00000196776/ENSG00000050628/ENSG00000145335/ENSG00000188257	2	ENSG00000167191/ENSG00000125730
ENSG00000084774	CAD	9606.ENSP00000264705	ENSG00000170946	DNAJC24	9606.ENSP00000417548	557			BP	GO:0060993	kidney morphogenesis	7/449	84/14209	0.0168487	0.196504	ENSG00000176788/ENSG00000125845/ENSG00000275410/ENSG00000185920/ENSG00000018408/ENSG00000119630/ENSG00000115415	BASP1/BMP2/HNF1B/PTCH1/WWTR1/PGF/STAT1	7	4	ENSG00000176788/ENSG00000125845/ENSG00000119630/ENSG00000115415	3	ENSG00000275410/ENSG00000185920/ENSG00000018408
ENSG00000080573	COL5A3	9606.ENSP00000264828	ENSG00000142798	HSPG2	9606.ENSP00000363827	530			BP	GO:0022604	regulation of cell morphogenesis	22/449	427/14209	0.017086	0.198235	ENSG00000118137/ENSG00000171560/ENSG00000105707/ENSG00000171557/ENSG00000157193/ENSG00000185008/ENSG00000127831/ENSG00000130477/ENSG00000148935/ENSG00000154310/ENSG00000169242/ENSG00000140416/ENSG00000107562/ENSG00000095539/ENSG00000076356/ENSG00000095739/ENSG00000139725/ENSG00000111249/ENSG00000171564/ENSG00000128656/ENSG00000172725/ENSG00000188677	APOA1/FGA/HPN/FGG/LRP8/ROBO2/VIL1/UNC13A/GAS2/TNIK/EFNA1/TPM1/CXCL12/SEMA4G/PLXNA2/BAMBI/RHOF/CUX2/FGB/CHN1/CORO1B/PARVB	22	11	ENSG00000118137/ENSG00000105707/ENSG00000185008/ENSG00000127831/ENSG00000148935/ENSG00000169242/ENSG00000140416/ENSG00000076356/ENSG00000095739/ENSG00000111249/ENSG00000128656	11	ENSG00000171560/ENSG00000171557/ENSG00000157193/ENSG00000130477/ENSG00000154310/ENSG00000107562/ENSG00000095539/ENSG00000139725/ENSG00000171564/ENSG00000172725/ENSG00000188677
ENSG00000080573	COL5A3	9606.ENSP00000264828	ENSG00000204262	COL5A2	9606.ENSP00000364000	922			BP	GO:0048738	cardiac muscle tissue development	11/449	167/14209	0.0170934	0.198235	ENSG00000128917/ENSG00000125845/ENSG00000148677/ENSG00000173706/ENSG00000081479/ENSG00000166225/ENSG00000107984/ENSG00000096696/ENSG00000152661/ENSG00000140416/ENSG00000163513	DLL4/BMP2/ANKRD1/HEG1/LRP2/FRS2/DKK1/DSP/GJA1/TPM1/TGFBR2	11	9	ENSG00000128917/ENSG00000125845/ENSG00000148677/ENSG00000173706/ENSG00000081479/ENSG00000166225/ENSG00000107984/ENSG00000140416/ENSG00000163513	2	ENSG00000096696/ENSG00000152661
ENSG00000080573	COL5A3	9606.ENSP00000264828	ENSG00000125845	BMP2	9606.ENSP00000368104	661			BP	GO:0002011	morphogenesis of an epithelial sheet	5/449	48/14209	0.017287	0.198246	ENSG00000128917/ENSG00000101384/ENSG00000142871/ENSG00000144824/ENSG00000159753	DLL4/JAG1/CYR61/PHLDB2/CARMIL2	5	4	ENSG00000128917/ENSG00000142871/ENSG00000144824/ENSG00000159753	1	ENSG00000101384
ENSG00000138750	NUP54	9606.ENSP00000264883	ENSG00000065154	OAT	9606.ENSP00000357838	803			BP	GO:0046513	ceramide biosynthetic process	5/449	48/14209	0.017287	0.198246	ENSG00000142871/ENSG00000198964/ENSG00000166311/ENSG00000196542/ENSG00000115525	CYR61/SGMS1/SMPD1/SPTSSB/ST3GAL5	5	5	ENSG00000142871/ENSG00000198964/ENSG00000166311/ENSG00000196542/ENSG00000115525	0
ENSG00000138750	NUP54	9606.ENSP00000264883	ENSG00000164188	RANBP3L	9606.ENSP00000421853	663			BP	GO:0090183	regulation of kidney development	5/449	48/14209	0.017287	0.198246	ENSG00000176788/ENSG00000275410/ENSG00000120738/ENSG00000018408/ENSG00000115415	BASP1/HNF1B/EGR1/WWTR1/STAT1	5	2	ENSG00000176788/ENSG00000115415	3	ENSG00000275410/ENSG00000120738/ENSG00000018408
ENSG00000113889	KNG1	9606.ENSP00000265023	ENSG00000110169	HPX	9606.ENSP00000265983	408			BP	GO:0097306	cellular response to alcohol	5/449	48/14209	0.017287	0.198246	ENSG00000157193/ENSG00000185920/ENSG00000123104/ENSG00000162409/ENSG00000165029	LRP8/PTCH1/ITPR2/PRKAA2/ABCA1	5	2	ENSG00000162409/ENSG00000165029	3	ENSG00000157193/ENSG00000185920/ENSG00000123104
ENSG00000113889	KNG1	9606.ENSP00000265023	ENSG00000148702	HABP2	9606.ENSP00000277903	645			BP	GO:0006665	sphingolipid metabolic process	10/449	146/14209	0.0175439	0.199826	ENSG00000131238/ENSG00000111897/ENSG00000142871/ENSG00000164181/ENSG00000198964/ENSG00000166311/ENSG00000119915/ENSG00000196542/ENSG00000115525/ENSG00000074696	PPT1/SERINC1/CYR61/ELOVL7/SGMS1/SMPD1/ELOVL3/SPTSSB/ST3GAL5/HACD3	10	8	ENSG00000131238/ENSG00000111897/ENSG00000142871/ENSG00000198964/ENSG00000166311/ENSG00000196542/ENSG00000115525/ENSG00000074696	2	ENSG00000164181/ENSG00000119915
ENSG00000113889	KNG1	9606.ENSP00000265023	ENSG00000152661	GJA1	9606.ENSP00000282561	418			BP	GO:0071377	cellular response to glucagon stimulus	4/449	32/14209	0.0175703	0.199826	ENSG00000065325/ENSG00000021826/ENSG00000173175/ENSG00000114450	GLP2R/CPS1/ADCY5/GNB4	4	3	ENSG00000065325/ENSG00000021826/ENSG00000173175	1	ENSG00000114450
ENSG00000113889	KNG1	9606.ENSP00000265023	ENSG00000166825	ANPEP	9606.ENSP00000300060	513			BP	GO:1900026	positive regulation of substrate adhesion-dependent cell spreading	4/449	32/14209	0.0175703	0.199826	ENSG00000118137/ENSG00000171560/ENSG00000171557/ENSG00000171564	APOA1/FGA/FGG/FGB	4	1	ENSG00000118137	3	ENSG00000171560/ENSG00000171557/ENSG00000171564
ENSG00000113889	KNG1	9606.ENSP00000265023	ENSG00000120885	CLU	9606.ENSP00000315130	932			BP	GO:0002675	positive regulation of acute inflammatory response	3/449	18/14209	0.0179658	0.202644	ENSG00000131187/ENSG00000125730/ENSG00000050628	F12/C3/PTGER3	3	2	ENSG00000131187/ENSG00000050628	1	ENSG00000125730
ENSG00000113889	KNG1	9606.ENSP00000265023	ENSG00000197249	SERPINA1	9606.ENSP00000348068	941			BP	GO:0010954	positive regulation of protein processing	3/449	18/14209	0.0179658	0.202644	ENSG00000105707/ENSG00000131187/ENSG00000125730	HPN/F12/C3	3	2	ENSG00000105707/ENSG00000131187	1	ENSG00000125730
ENSG00000113889	KNG1	9606.ENSP00000265023	ENSG00000050628	PTGER3	9606.ENSP00000349003	954			BP	GO:1905208	negative regulation of cardiocyte differentiation	3/449	18/14209	0.0179658	0.202644	ENSG00000125845/ENSG00000166225/ENSG00000107984	BMP2/FRS2/DKK1	3	3	ENSG00000125845/ENSG00000166225/ENSG00000107984	0
ENSG00000113889	KNG1	9606.ENSP00000265023	ENSG00000198734	F5	9606.ENSP00000356771	948			BP	GO:0055065	metal ion homeostasis	24/449	480/14209	0.018211	0.204849	ENSG00000092068/ENSG00000113889/ENSG00000157214/ENSG00000123191/ENSG00000116016/ENSG00000138449/ENSG00000110169/ENSG00000152661/ENSG00000161509/ENSG00000166710/ENSG00000153162/ENSG00000166405/ENSG00000107562/ENSG00000123104/ENSG00000173175/ENSG00000108950/ENSG00000145349/ENSG00000148834/ENSG00000050628/ENSG00000079689/ENSG00000154127/ENSG00000145335/ENSG00000092096/ENSG00000107819	SLC7A8/KNG1/STEAP2/ATP7B/EPAS1/SLC40A1/HPX/GJA1/GRIN2C/B2M/BMP6/RIC3/CXCL12/ITPR2/ADCY5/FAM20A/CAMK2D/GSTO1/PTGER3/SCGN/UBASH3B/SNCA/SLC22A17/SFXN3	24	18	ENSG00000092068/ENSG00000113889/ENSG00000123191/ENSG00000138449/ENSG00000110169/ENSG00000161509/ENSG00000166710/ENSG00000153162/ENSG00000166405/ENSG00000173175/ENSG00000108950/ENSG00000145349/ENSG00000148834/ENSG00000050628/ENSG00000079689/ENSG00000145335/ENSG00000092096/ENSG00000107819	6	ENSG00000157214/ENSG00000116016/ENSG00000152661/ENSG00000107562/ENSG00000123104/ENSG00000154127
ENSG00000113889	KNG1	9606.ENSP00000265023	ENSG00000120054	CPN1	9606.ENSP00000359446	885			BP	GO:0040013	negative regulation of locomotion	15/449	260/14209	0.0184318	0.206768	ENSG00000128917/ENSG00000084207/ENSG00000185008/ENSG00000101384/ENSG00000144724/ENSG00000140526/ENSG00000090539/ENSG00000140416/ENSG00000144824/ENSG00000107562/ENSG00000095539/ENSG00000137764/ENSG00000172725/ENSG00000149177/ENSG00000102572	DLL4/GSTP1/ROBO2/JAG1/PTPRG/ABHD2/CHRD/TPM1/PHLDB2/CXCL12/SEMA4G/MAP2K5/CORO1B/PTPRJ/STK24	15	7	ENSG00000128917/ENSG00000185008/ENSG00000140526/ENSG00000090539/ENSG00000140416/ENSG00000144824/ENSG00000137764	8	ENSG00000084207/ENSG00000101384/ENSG00000144724/ENSG00000107562/ENSG00000095539/ENSG00000172725/ENSG00000149177/ENSG00000102572
ENSG00000113889	KNG1	9606.ENSP00000265023	ENSG00000197696	NMB	9606.ENSP00000378089	932			BP	GO:0001101	response to acid chemical	16/449	284/14209	0.0186501	0.208648	ENSG00000084207/ENSG00000062282/ENSG00000107984/ENSG00000021826/ENSG00000152661/ENSG00000185920/ENSG00000120738/ENSG00000153162/ENSG00000085662/ENSG00000141510/ENSG00000162409/ENSG00000170421/ENSG00000165029/ENSG00000169131/ENSG00000204262/ENSG00000065150	GSTP1/DGAT2/DKK1/CPS1/GJA1/PTCH1/EGR1/BMP6/AKR1B1/TP53/PRKAA2/KRT8/ABCA1/ZNF354A/COL5A2/IPO5	16	9	ENSG00000062282/ENSG00000107984/ENSG00000021826/ENSG00000153162/ENSG00000085662/ENSG00000162409/ENSG00000170421/ENSG00000165029/ENSG00000204262	7	ENSG00000084207/ENSG00000152661/ENSG00000185920/ENSG00000120738/ENSG00000141510/ENSG00000169131/ENSG00000065150
ENSG00000113889	KNG1	9606.ENSP00000265023	ENSG00000163739	CXCL1	9606.ENSP00000379110	908			BP	GO:0086003	cardiac muscle cell contraction	5/449	49/14209	0.0187672	0.209389	ENSG00000096696/ENSG00000134755/ENSG00000152661/ENSG00000105711/ENSG00000145349	DSP/DSC2/GJA1/SCN1B/CAMK2D	5	3	ENSG00000134755/ENSG00000105711/ENSG00000145349	2	ENSG00000096696/ENSG00000152661
ENSG00000113889	KNG1	9606.ENSP00000265023	ENSG00000107562	CXCL12	9606.ENSP00000379140	927			BP	GO:0032612	interleukin-1 production	6/449	67/14209	0.0189572	0.210937	ENSG00000118137/ENSG00000084207/ENSG00000120738/ENSG00000118503/ENSG00000165029/ENSG00000229314	APOA1/GSTP1/EGR1/TNFAIP3/ABCA1/ORM1	6	3	ENSG00000118137/ENSG00000165029/ENSG00000229314	3	ENSG00000084207/ENSG00000120738/ENSG00000118503
ENSG00000113889	KNG1	9606.ENSP00000265023	ENSG00000145192	AHSG	9606.ENSP00000393887	537			BP	GO:0042181	ketone biosynthetic process	4/449	33/14209	0.0195081	0.215901	ENSG00000050165/ENSG00000125845/ENSG00000120738/ENSG00000153162	DKK3/BMP2/EGR1/BMP6	4	3	ENSG00000050165/ENSG00000125845/ENSG00000153162	1	ENSG00000120738
ENSG00000113889	KNG1	9606.ENSP00000265023	ENSG00000173175	ADCY5	9606.ENSP00000419361	911			BP	GO:0070231	T cell apoptotic process	4/449	33/14209	0.0195081	0.215901	ENSG00000169242/ENSG00000141510/ENSG00000153094/ENSG00000157514	EFNA1/TP53/BCL2L11/TSC22D3	4	3	ENSG00000169242/ENSG00000153094/ENSG00000157514	1	ENSG00000141510
ENSG00000149541	B3GAT3	9606.ENSP00000265471	ENSG00000156966	B3GNT7	9606.ENSP00000287590	409			BP	GO:0051146	striated muscle cell differentiation	13/449	216/14209	0.0199352	0.220036	ENSG00000125845/ENSG00000148677/ENSG00000115884/ENSG00000138119/ENSG00000166225/ENSG00000107984/ENSG00000130513/ENSG00000112183/ENSG00000140416/ENSG00000068024/ENSG00000170421/ENSG00000134243/ENSG00000048052	BMP2/ANKRD1/SDC1/MYOF/FRS2/DKK1/GDF15/RBM24/TPM1/HDAC4/KRT8/SORT1/HDAC9	13	9	ENSG00000125845/ENSG00000148677/ENSG00000115884/ENSG00000166225/ENSG00000107984/ENSG00000140416/ENSG00000170421/ENSG00000134243/ENSG00000048052	4	ENSG00000138119/ENSG00000130513/ENSG00000112183/ENSG00000068024
ENSG00000138823	MTTP	9606.ENSP00000265517	ENSG00000163586	FABP1	9606.ENSP00000295834	581			BP	GO:0016202	regulation of striated muscle tissue development	8/449	107/14209	0.0200411	0.220612	ENSG00000125845/ENSG00000166225/ENSG00000107984/ENSG00000152661/ENSG00000068024/ENSG00000157514/ENSG00000163513/ENSG00000048052	BMP2/FRS2/DKK1/GJA1/HDAC4/TSC22D3/TGFBR2/HDAC9	8	6	ENSG00000125845/ENSG00000166225/ENSG00000107984/ENSG00000157514/ENSG00000163513/ENSG00000048052	2	ENSG00000152661/ENSG00000068024
ENSG00000138823	MTTP	9606.ENSP00000265517	ENSG00000198911	SREBF2	9606.ENSP00000354476	635			BP	GO:0006855	drug transmembrane transport	6/449	68/14209	0.0202566	0.221858	ENSG00000182902/ENSG00000081479/ENSG00000168385/ENSG00000139514/ENSG00000102743/ENSG00000188338	SLC25A18/LRP2/SEPT2/SLC7A1/SLC25A15/SLC38A3	6	4	ENSG00000182902/ENSG00000081479/ENSG00000168385/ENSG00000188338	2	ENSG00000139514/ENSG00000102743
ENSG00000138823	MTTP	9606.ENSP00000265517	ENSG00000158874	APOA2	9606.ENSP00000356969	933			BP	GO:0008203	cholesterol metabolic process	9/449	128/14209	0.020262	0.221858	ENSG00000118137/ENSG00000158874/ENSG00000062282/ENSG00000166035/ENSG00000245848/ENSG00000198911/ENSG00000012174/ENSG00000162409/ENSG00000165029	APOA1/APOA2/DGAT2/LIPC/CEBPA/SREBF2/MBTPS2/PRKAA2/ABCA1	9	8	ENSG00000118137/ENSG00000158874/ENSG00000062282/ENSG00000166035/ENSG00000245848/ENSG00000012174/ENSG00000162409/ENSG00000165029	1	ENSG00000198911
ENSG00000138823	MTTP	9606.ENSP00000265517	ENSG00000165029	ABCA1	9606.ENSP00000363868	580			BP	GO:0034381	plasma lipoprotein particle clearance	5/449	50/14209	0.0203284	0.221995	ENSG00000118137/ENSG00000158874/ENSG00000110245/ENSG00000062282/ENSG00000166035	APOA1/APOA2/APOC3/DGAT2/LIPC	5	5	ENSG00000118137/ENSG00000158874/ENSG00000110245/ENSG00000062282/ENSG00000166035	0
ENSG00000138823	MTTP	9606.ENSP00000265517	ENSG00000256060	TRAPPC2P1	9606.ENSP00000442778	603			BP	GO:0010469	regulation of signaling receptor activity	19/449	360/14209	0.0204776	0.223033	ENSG00000135346/ENSG00000125845/ENSG00000196730/ENSG00000107984/ENSG00000101384/ENSG00000163739/ENSG00000130513/ENSG00000158458/ENSG00000125726/ENSG00000153162/ENSG00000118271/ENSG00000107562/ENSG00000196937/ENSG00000227507/ENSG00000125657/ENSG00000119630/ENSG00000197696/ENSG00000140961/ENSG00000089199	CGA/BMP2/DAPK1/DKK1/JAG1/CXCL1/GDF15/NRG2/CD70/BMP6/TTR/CXCL12/FAM3C/LTB/TNFSF9/PGF/NMB/OSGIN1/CHGB	19	14	ENSG00000135346/ENSG00000125845/ENSG00000107984/ENSG00000158458/ENSG00000125726/ENSG00000153162/ENSG00000118271/ENSG00000196937/ENSG00000227507/ENSG00000125657/ENSG00000119630/ENSG00000197696/ENSG00000140961/ENSG00000089199	5	ENSG00000196730/ENSG00000101384/ENSG00000163739/ENSG00000130513/ENSG00000107562
ENSG00000110169	HPX	9606.ENSP00000265983	ENSG00000171560	FGA	9606.ENSP00000306361	589			BP	GO:0017157	regulation of exocytosis	11/449	172/14209	0.0207991	0.224648	ENSG00000171560/ENSG00000115884/ENSG00000171557/ENSG00000144566/ENSG00000167964/ENSG00000011347/ENSG00000171564/ENSG00000123595/ENSG00000145335/ENSG00000220205/ENSG00000164506	FGA/SDC1/FGG/RAB5A/RAB26/SYT7/FGB/RAB9A/SNCA/VAMP2/STXBP5	11	8	ENSG00000115884/ENSG00000144566/ENSG00000167964/ENSG00000011347/ENSG00000123595/ENSG00000145335/ENSG00000220205/ENSG00000164506	3	ENSG00000171560/ENSG00000171557/ENSG00000171564
ENSG00000110169	HPX	9606.ENSP00000265983	ENSG00000120885	CLU	9606.ENSP00000315130	480			BP	GO:0032462	regulation of protein homooligomerization	3/449	19/14209	0.0208442	0.224648	ENSG00000120885/ENSG00000104081/ENSG00000153094	CLU/BMF/BCL2L11	3	3	ENSG00000120885/ENSG00000104081/ENSG00000153094	0
ENSG00000110169	HPX	9606.ENSP00000265983	ENSG00000197249	SERPINA1	9606.ENSP00000348068	612			BP	GO:0071711	basement membrane organization	3/449	19/14209	0.0208442	0.224648	ENSG00000105707/ENSG00000116962/ENSG00000144824	HPN/NID1/PHLDB2	3	2	ENSG00000105707/ENSG00000144824	1	ENSG00000116962
ENSG00000110169	HPX	9606.ENSP00000265983	ENSG00000145192	AHSG	9606.ENSP00000393887	608			BP	GO:0090208	positive regulation of triglyceride metabolic process	3/449	19/14209	0.0208442	0.224648	ENSG00000118137/ENSG00000062282/ENSG00000205423	APOA1/DGAT2/CNEP1R1	3	3	ENSG00000118137/ENSG00000062282/ENSG00000205423	0
ENSG00000139613	SMARCC2	9606.ENSP00000267064	ENSG00000171634	BPTF	9606.ENSP00000307208	467			BP	GO:0048634	regulation of muscle organ development	8/449	108/14209	0.02107	0.226489	ENSG00000125845/ENSG00000166225/ENSG00000107984/ENSG00000152661/ENSG00000068024/ENSG00000157514/ENSG00000163513/ENSG00000048052	BMP2/FRS2/DKK1/GJA1/HDAC4/TSC22D3/TGFBR2/HDAC9	8	6	ENSG00000125845/ENSG00000166225/ENSG00000107984/ENSG00000157514/ENSG00000163513/ENSG00000048052	2	ENSG00000152661/ENSG00000068024
ENSG00000139613	SMARCC2	9606.ENSP00000267064	ENSG00000197780	TAF13	9606.ENSP00000355051	718			BP	GO:0006066	alcohol metabolic process	16/449	289/14209	0.0215665	0.229852	ENSG00000118137/ENSG00000158874/ENSG00000166228/ENSG00000062282/ENSG00000166035/ENSG00000105398/ENSG00000245848/ENSG00000198911/ENSG00000107789/ENSG00000118271/ENSG00000111275/ENSG00000085662/ENSG00000012174/ENSG00000162409/ENSG00000165029/ENSG00000145335	APOA1/APOA2/PCBD1/DGAT2/LIPC/SULT2A1/CEBPA/SREBF2/MINPP1/TTR/ALDH2/AKR1B1/MBTPS2/PRKAA2/ABCA1/SNCA	16	14	ENSG00000118137/ENSG00000158874/ENSG00000062282/ENSG00000166035/ENSG00000105398/ENSG00000245848/ENSG00000107789/ENSG00000118271/ENSG00000111275/ENSG00000085662/ENSG00000012174/ENSG00000162409/ENSG00000165029/ENSG00000145335	2	ENSG00000166228/ENSG00000198911
ENSG00000139613	SMARCC2	9606.ENSP00000267064	ENSG00000118515	SGK1	9606.ENSP00000356832	900			BP	GO:0048662	negative regulation of smooth muscle cell proliferation	4/449	34/14209	0.0215728	0.229852	ENSG00000084207/ENSG00000140416/ENSG00000141510/ENSG00000118503	GSTP1/TPM1/TP53/TNFAIP3	4	1	ENSG00000140416	3	ENSG00000084207/ENSG00000141510/ENSG00000118503
ENSG00000139645	ANKRD52	9606.ENSP00000267116	ENSG00000135439	AGAP2	9606.ENSP00000449241	646			BP	GO:1904036	negative regulation of epithelial cell apoptotic process	4/449	34/14209	0.0215728	0.229852	ENSG00000171560/ENSG00000171557/ENSG00000118503/ENSG00000171564	FGA/FGG/TNFAIP3/FGB	4	0		4	ENSG00000171560/ENSG00000171557/ENSG00000118503/ENSG00000171564
ENSG00000139725	RHOF	9606.ENSP00000267205	ENSG00000163947	ARHGEF3	9606.ENSP00000341071	966			BP	GO:0002460	adaptive immune response based on somatic recombination of immune receptors built from immunoglobulin superfamily domains	11/449	173/14209	0.0216062	0.229852	ENSG00000120885/ENSG00000117335/ENSG00000110169/ENSG00000101384/ENSG00000077150/ENSG00000021852/ENSG00000166710/ENSG00000159403/ENSG00000118503/ENSG00000125730/ENSG00000204592	CLU/CD46/HPX/JAG1/NFKB2/C8B/B2M/C1R/TNFAIP3/C3/HLA-E	11	7	ENSG00000120885/ENSG00000117335/ENSG00000110169/ENSG00000021852/ENSG00000166710/ENSG00000159403/ENSG00000204592	4	ENSG00000101384/ENSG00000077150/ENSG00000118503/ENSG00000125730
ENSG00000139725	RHOF	9606.ENSP00000267205	ENSG00000075651	PLD1	9606.ENSP00000342793	422			BP	GO:1902041	regulation of extrinsic apoptotic signaling pathway via death domain receptors	5/449	51/14209	0.0219722	0.233143	ENSG00000171560/ENSG00000196730/ENSG00000171557/ENSG00000118503/ENSG00000171564	FGA/DAPK1/FGG/TNFAIP3/FGB	5	0		5	ENSG00000171560/ENSG00000196730/ENSG00000171557/ENSG00000118503/ENSG00000171564
ENSG00000139725	RHOF	9606.ENSP00000267205	ENSG00000128656	CHN1	9606.ENSP00000386741	940			BP	GO:1901861	regulation of muscle tissue development	8/449	109/14209	0.0221359	0.234276	ENSG00000125845/ENSG00000166225/ENSG00000107984/ENSG00000152661/ENSG00000068024/ENSG00000157514/ENSG00000163513/ENSG00000048052	BMP2/FRS2/DKK1/GJA1/HDAC4/TSC22D3/TGFBR2/HDAC9	8	6	ENSG00000125845/ENSG00000166225/ENSG00000107984/ENSG00000157514/ENSG00000163513/ENSG00000048052	2	ENSG00000152661/ENSG00000068024
ENSG00000140416	TPM1	9606.ENSP00000267996	ENSG00000141510	TP53	9606.ENSP00000269305	416			BP	GO:0097164	ammonium ion metabolic process	11/449	174/14209	0.022436	0.235735	ENSG00000118137/ENSG00000158874/ENSG00000166035/ENSG00000198964/ENSG00000166311/ENSG00000214530/ENSG00000111666/ENSG00000085662/ENSG00000173868/ENSG00000145335/ENSG00000188257	APOA1/APOA2/LIPC/SGMS1/SMPD1/STARD10/CHPT1/AKR1B1/PHOSPHO1/SNCA/PLA2G2A	11	10	ENSG00000118137/ENSG00000158874/ENSG00000166035/ENSG00000198964/ENSG00000166311/ENSG00000214530/ENSG00000111666/ENSG00000085662/ENSG00000145335/ENSG00000188257	1	ENSG00000173868
ENSG00000140416	TPM1	9606.ENSP00000267996	ENSG00000095637	SORBS1	9606.ENSP00000355136	900			BP	GO:0001657	ureteric bud development	7/449	89/14209	0.0224455	0.235735	ENSG00000176788/ENSG00000125845/ENSG00000115884/ENSG00000185008/ENSG00000275410/ENSG00000185920/ENSG00000119630	BASP1/BMP2/SDC1/ROBO2/HNF1B/PTCH1/PGF	7	5	ENSG00000176788/ENSG00000125845/ENSG00000115884/ENSG00000185008/ENSG00000119630	2	ENSG00000275410/ENSG00000185920
ENSG00000140526	ABHD2	9606.ENSP00000268129	ENSG00000116679	IVNS1ABP	9606.ENSP00000356468	485			BP	GO:0032368	regulation of lipid transport	7/449	89/14209	0.0224455	0.235735	ENSG00000118137/ENSG00000158874/ENSG00000110245/ENSG00000198911/ENSG00000185920/ENSG00000153162/ENSG00000165029	APOA1/APOA2/APOC3/SREBF2/PTCH1/BMP6/ABCA1	7	5	ENSG00000118137/ENSG00000158874/ENSG00000110245/ENSG00000153162/ENSG00000165029	2	ENSG00000198911/ENSG00000185920
ENSG00000140534	TICRR	9606.ENSP00000268138	ENSG00000119899	SLC17A5	9606.ENSP00000348019	561			BP	GO:2000146	negative regulation of cell motility	13/449	220/14209	0.0227841	0.238102	ENSG00000128917/ENSG00000084207/ENSG00000101384/ENSG00000144724/ENSG00000140526/ENSG00000090539/ENSG00000140416/ENSG00000144824/ENSG00000107562/ENSG00000137764/ENSG00000172725/ENSG00000149177/ENSG00000102572	DLL4/GSTP1/JAG1/PTPRG/ABHD2/CHRD/TPM1/PHLDB2/CXCL12/MAP2K5/CORO1B/PTPRJ/STK24	13	6	ENSG00000128917/ENSG00000140526/ENSG00000090539/ENSG00000140416/ENSG00000144824/ENSG00000137764	7	ENSG00000084207/ENSG00000101384/ENSG00000144724/ENSG00000107562/ENSG00000172725/ENSG00000149177/ENSG00000102572
ENSG00000140612	SEC11A	9606.ENSP00000268220	ENSG00000153066	TXNDC11	9606.ENSP00000283033	416			BP	GO:0072330	monocarboxylic acid biosynthetic process	15/449	267/14209	0.0227865	0.238102	ENSG00000118137/ENSG00000117528/ENSG00000110245/ENSG00000171451/ENSG00000166035/ENSG00000132182/ENSG00000164181/ENSG00000006831/ENSG00000140526/ENSG00000119915/ENSG00000068024/ENSG00000159322/ENSG00000162409/ENSG00000074696/ENSG00000138750	APOA1/ABCD3/APOC3/DSEL/LIPC/NUP210/ELOVL7/ADIPOR2/ABHD2/ELOVL3/HDAC4/ADPGK/PRKAA2/HACD3/NUP54	15	9	ENSG00000118137/ENSG00000117528/ENSG00000110245/ENSG00000166035/ENSG00000006831/ENSG00000140526/ENSG00000159322/ENSG00000162409/ENSG00000074696	6	ENSG00000171451/ENSG00000132182/ENSG00000164181/ENSG00000119915/ENSG00000068024/ENSG00000138750
ENSG00000140612	SEC11A	9606.ENSP00000268220	ENSG00000180879	SSR4	9606.ENSP00000317331	856			BP	GO:0002027	regulation of heart rate	6/449	70/14209	0.0230342	0.239475	ENSG00000116016/ENSG00000096696/ENSG00000134755/ENSG00000140416/ENSG00000105711/ENSG00000145349	EPAS1/DSP/DSC2/TPM1/SCN1B/CAMK2D	6	4	ENSG00000134755/ENSG00000140416/ENSG00000105711/ENSG00000145349	2	ENSG00000116016/ENSG00000096696
ENSG00000140612	SEC11A	9606.ENSP00000268220	ENSG00000239264	TXNDC5	9606.ENSP00000369081	469			BP	GO:0006942	regulation of striated muscle contraction	6/449	70/14209	0.0230342	0.239475	ENSG00000096696/ENSG00000134755/ENSG00000068024/ENSG00000013016/ENSG00000145349/ENSG00000148834	DSP/DSC2/HDAC4/EHD3/CAMK2D/GSTO1	6	4	ENSG00000134755/ENSG00000013016/ENSG00000145349/ENSG00000148834	2	ENSG00000096696/ENSG00000068024
ENSG00000141510	TP53	9606.ENSP00000269305	ENSG00000146678	IGFBP1	9606.ENSP00000275525	873			BP	GO:0015893	drug transport	10/449	153/14209	0.0234698	0.240805	ENSG00000182902/ENSG00000081479/ENSG00000152661/ENSG00000168385/ENSG00000107562/ENSG00000011347/ENSG00000139514/ENSG00000102743/ENSG00000145335/ENSG00000188338	SLC25A18/LRP2/GJA1/SEPT2/CXCL12/SYT7/SLC7A1/SLC25A15/SNCA/SLC38A3	10	6	ENSG00000182902/ENSG00000081479/ENSG00000168385/ENSG00000011347/ENSG00000145335/ENSG00000188338	4	ENSG00000152661/ENSG00000107562/ENSG00000139514/ENSG00000102743
ENSG00000141510	TP53	9606.ENSP00000269305	ENSG00000134755	DSC2	9606.ENSP00000280904	833			BP	GO:0032835	glomerulus development	5/449	52/14209	0.0236999	0.240805	ENSG00000176788/ENSG00000101384/ENSG00000116962/ENSG00000120738/ENSG00000018408	BASP1/JAG1/NID1/EGR1/WWTR1	5	1	ENSG00000176788	4	ENSG00000101384/ENSG00000116962/ENSG00000120738/ENSG00000018408
ENSG00000141510	TP53	9606.ENSP00000269305	ENSG00000152661	GJA1	9606.ENSP00000282561	470			BP	GO:0010811	positive regulation of cell-substrate adhesion	7/449	90/14209	0.0237022	0.240805	ENSG00000118137/ENSG00000171560/ENSG00000171557/ENSG00000116962/ENSG00000142871/ENSG00000171564/ENSG00000149177	APOA1/FGA/FGG/NID1/CYR61/FGB/PTPRJ	7	2	ENSG00000118137/ENSG00000142871	5	ENSG00000171560/ENSG00000171557/ENSG00000116962/ENSG00000171564/ENSG00000149177
ENSG00000141510	TP53	9606.ENSP00000269305	ENSG00000157214	STEAP2	9606.ENSP00000287908	625			BP	GO:0072163	mesonephric epithelium development	7/449	90/14209	0.0237022	0.240805	ENSG00000176788/ENSG00000125845/ENSG00000115884/ENSG00000185008/ENSG00000275410/ENSG00000185920/ENSG00000119630	BASP1/BMP2/SDC1/ROBO2/HNF1B/PTCH1/PGF	7	5	ENSG00000176788/ENSG00000125845/ENSG00000115884/ENSG00000185008/ENSG00000119630	2	ENSG00000275410/ENSG00000185920
ENSG00000141510	TP53	9606.ENSP00000269305	ENSG00000170421	KRT8	9606.ENSP00000293308	908			BP	GO:0072164	mesonephric tubule development	7/449	90/14209	0.0237022	0.240805	ENSG00000176788/ENSG00000125845/ENSG00000115884/ENSG00000185008/ENSG00000275410/ENSG00000185920/ENSG00000119630	BASP1/BMP2/SDC1/ROBO2/HNF1B/PTCH1/PGF	7	5	ENSG00000176788/ENSG00000125845/ENSG00000115884/ENSG00000185008/ENSG00000119630	2	ENSG00000275410/ENSG00000185920
ENSG00000141510	TP53	9606.ENSP00000269305	ENSG00000167553	TUBA1C	9606.ENSP00000301072	618			BP	GO:0001525	angiogenesis	21/449	416/14209	0.0238018	0.240805	ENSG00000128917/ENSG00000120708/ENSG00000138772/ENSG00000142798/ENSG00000116016/ENSG00000101384/ENSG00000126016/ENSG00000142871/ENSG00000006831/ENSG00000153560/ENSG00000169242/ENSG00000177283/ENSG00000118503/ENSG00000137764/ENSG00000119630/ENSG00000125730/ENSG00000111145/ENSG00000163513/ENSG00000166825/ENSG00000048052/ENSG00000115415	DLL4/TGFBI/ANXA3/HSPG2/EPAS1/JAG1/AMOT/CYR61/ADIPOR2/UBP1/EFNA1/FZD8/TNFAIP3/MAP2K5/PGF/C3/ELK3/TGFBR2/ANPEP/HDAC9/STAT1	21	12	ENSG00000128917/ENSG00000120708/ENSG00000138772/ENSG00000126016/ENSG00000142871/ENSG00000006831/ENSG00000169242/ENSG00000137764/ENSG00000119630/ENSG00000163513/ENSG00000048052/ENSG00000115415	9	ENSG00000142798/ENSG00000116016/ENSG00000101384/ENSG00000153560/ENSG00000177283/ENSG00000118503/ENSG00000125730/ENSG00000111145/ENSG00000166825
ENSG00000141510	TP53	9606.ENSP00000269305	ENSG00000137309	HMGA1	9606.ENSP00000308227	989			BP	GO:0014912	negative regulation of smooth muscle cell migration	3/449	20/14209	0.0239601	0.240805	ENSG00000084207/ENSG00000140416/ENSG00000172725	GSTP1/TPM1/CORO1B	3	1	ENSG00000140416	2	ENSG00000084207/ENSG00000172725
ENSG00000141510	TP53	9606.ENSP00000269305	ENSG00000253729	PRKDC	9606.ENSP00000313420	999			BP	GO:0016226	iron-sulfur cluster assembly	3/449	20/14209	0.0239601	0.240805	ENSG00000151413/ENSG00000135070/ENSG00000169627	NUBPL/ISCA1/BOLA2B	3	1	ENSG00000151413	2	ENSG00000135070/ENSG00000169627
ENSG00000141510	TP53	9606.ENSP00000269305	ENSG00000157514	TSC22D3	9606.ENSP00000314655	640			BP	GO:0019731	antibacterial humoral response	3/449	20/14209	0.0239601	0.240805	ENSG00000171560/ENSG00000204592/ENSG00000171564	FGA/HLA-E/FGB	3	1	ENSG00000204592	2	ENSG00000171560/ENSG00000171564
ENSG00000141510	TP53	9606.ENSP00000269305	ENSG00000120885	CLU	9606.ENSP00000315130	896			BP	GO:0031163	metallo-sulfur cluster assembly	3/449	20/14209	0.0239601	0.240805	ENSG00000151413/ENSG00000135070/ENSG00000169627	NUBPL/ISCA1/BOLA2B	3	1	ENSG00000151413	2	ENSG00000135070/ENSG00000169627
ENSG00000141510	TP53	9606.ENSP00000269305	ENSG00000163743	RCHY1	9606.ENSP00000321239	999			BP	GO:0032692	negative regulation of interleukin-1 production	3/449	20/14209	0.0239601	0.240805	ENSG00000118137/ENSG00000084207/ENSG00000118503	APOA1/GSTP1/TNFAIP3	3	1	ENSG00000118137	2	ENSG00000084207/ENSG00000118503
ENSG00000141510	TP53	9606.ENSP00000269305	ENSG00000185920	PTCH1	9606.ENSP00000332353	586			BP	GO:0055094	response to lipoprotein particle	3/449	20/14209	0.0239601	0.240805	ENSG00000198911/ENSG00000165029/ENSG00000110651	SREBF2/ABCA1/CD81	3	2	ENSG00000165029/ENSG00000110651	1	ENSG00000198911
ENSG00000141510	TP53	9606.ENSP00000269305	ENSG00000183955	SETD8	9606.ENSP00000332995	993			BP	GO:1903319	positive regulation of protein maturation	3/449	20/14209	0.0239601	0.240805	ENSG00000105707/ENSG00000131187/ENSG00000125730	HPN/F12/C3	3	2	ENSG00000105707/ENSG00000131187	1	ENSG00000125730
ENSG00000141510	TP53	9606.ENSP00000269305	ENSG00000188488	SERPINA5	9606.ENSP00000333203	407			BP	GO:0051271	negative regulation of cellular component movement	14/449	245/14209	0.023981	0.240805	ENSG00000128917/ENSG00000084207/ENSG00000101384/ENSG00000144724/ENSG00000140526/ENSG00000090539/ENSG00000140416/ENSG00000144824/ENSG00000107562/ENSG00000095539/ENSG00000137764/ENSG00000172725/ENSG00000149177/ENSG00000102572	DLL4/GSTP1/JAG1/PTPRG/ABHD2/CHRD/TPM1/PHLDB2/CXCL12/SEMA4G/MAP2K5/CORO1B/PTPRJ/STK24	14	6	ENSG00000128917/ENSG00000140526/ENSG00000090539/ENSG00000140416/ENSG00000144824/ENSG00000137764	8	ENSG00000084207/ENSG00000101384/ENSG00000144724/ENSG00000107562/ENSG00000095539/ENSG00000172725/ENSG00000149177/ENSG00000102572
ENSG00000141510	TP53	9606.ENSP00000269305	ENSG00000108175	ZMIZ1	9606.ENSP00000334474	685			BP	GO:0002700	regulation of production of molecular mediator of immune response	7/449	91/14209	0.0250065	0.249883	ENSG00000118137/ENSG00000158874/ENSG00000110169/ENSG00000166710/ENSG00000167191/ENSG00000204592/ENSG00000253729	APOA1/APOA2/HPX/B2M/GPRC5B/HLA-E/PRKDC	7	5	ENSG00000118137/ENSG00000158874/ENSG00000110169/ENSG00000166710/ENSG00000204592	2	ENSG00000167191/ENSG00000253729
ENSG00000141510	TP53	9606.ENSP00000269305	ENSG00000145335	SNCA	9606.ENSP00000338345	635			BP	GO:0046717	acid secretion	7/449	91/14209	0.0250065	0.249883	ENSG00000214530/ENSG00000118515/ENSG00000050628/ENSG00000145335/ENSG00000220205/ENSG00000138308/ENSG00000188257	STARD10/SGK1/PTGER3/SNCA/VAMP2/PLA2G12B/PLA2G2A	7	7	ENSG00000214530/ENSG00000118515/ENSG00000050628/ENSG00000145335/ENSG00000220205/ENSG00000138308/ENSG00000188257	0
ENSG00000141510	TP53	9606.ENSP00000269305	ENSG00000166311	SMPD1	9606.ENSP00000340409	412			BP	GO:0010770	positive regulation of cell morphogenesis involved in differentiation	9/449	133/14209	0.0252512	0.251717	ENSG00000118137/ENSG00000171560/ENSG00000171557/ENSG00000157193/ENSG00000185008/ENSG00000107562/ENSG00000076356/ENSG00000111249/ENSG00000171564	APOA1/FGA/FGG/LRP8/ROBO2/CXCL12/PLXNA2/CUX2/FGB	9	4	ENSG00000118137/ENSG00000185008/ENSG00000076356/ENSG00000111249	5	ENSG00000171560/ENSG00000171557/ENSG00000157193/ENSG00000107562/ENSG00000171564
ENSG00000141510	TP53	9606.ENSP00000269305	ENSG00000130829	DUSP9	9606.ENSP00000345853	789			BP	GO:1905952	regulation of lipid localization	8/449	112/14209	0.025561	0.25419	ENSG00000118137/ENSG00000158874/ENSG00000110245/ENSG00000198911/ENSG00000185920/ENSG00000153162/ENSG00000165029/ENSG00000125730	APOA1/APOA2/APOC3/SREBF2/PTCH1/BMP6/ABCA1/C3	8	5	ENSG00000118137/ENSG00000158874/ENSG00000110245/ENSG00000153162/ENSG00000165029	3	ENSG00000198911/ENSG00000185920/ENSG00000125730
ENSG00000141510	TP53	9606.ENSP00000269305	ENSG00000104081	BMF	9606.ENSP00000346697	863			BP	GO:0003254	regulation of membrane depolarization	4/449	36/14209	0.02609	0.258825	ENSG00000126709/ENSG00000152661/ENSG00000105711/ENSG00000145349	IFI6/GJA1/SCN1B/CAMK2D	4	3	ENSG00000126709/ENSG00000105711/ENSG00000145349	1	ENSG00000152661
ENSG00000141510	TP53	9606.ENSP00000269305	ENSG00000196730	DAPK1	9606.ENSP00000350785	807			BP	GO:0031349	positive regulation of defense response	19/449	370/14209	0.0262583	0.259478	ENSG00000171560/ENSG00000131187/ENSG00000171557/ENSG00000000003/ENSG00000110169/ENSG00000101843/ENSG00000173702/ENSG00000152661/ENSG00000167191/ENSG00000196776/ENSG00000118503/ENSG00000125730/ENSG00000204592/ENSG00000171564/ENSG00000050628/ENSG00000145335/ENSG00000253729/ENSG00000164164/ENSG00000188257	FGA/F12/FGG/TSPAN6/HPX/PSMD10/MUC13/GJA1/GPRC5B/CD47/TNFAIP3/C3/HLA-E/FGB/PTGER3/SNCA/PRKDC/OTUD4/PLA2G2A	19	9	ENSG00000131187/ENSG00000000003/ENSG00000110169/ENSG00000173702/ENSG00000196776/ENSG00000204592/ENSG00000050628/ENSG00000145335/ENSG00000188257	10	ENSG00000171560/ENSG00000171557/ENSG00000101843/ENSG00000152661/ENSG00000167191/ENSG00000118503/ENSG00000125730/ENSG00000171564/ENSG00000253729/ENSG00000164164
ENSG00000141510	TP53	9606.ENSP00000269305	ENSG00000163513	TGFBR2	9606.ENSP00000351905	505			BP	GO:0003205	cardiac chamber development	9/449	134/14209	0.026345	0.259478	ENSG00000128917/ENSG00000173706/ENSG00000081479/ENSG00000166225/ENSG00000101384/ENSG00000096696/ENSG00000142871/ENSG00000140416/ENSG00000163513	DLL4/HEG1/LRP2/FRS2/JAG1/DSP/CYR61/TPM1/TGFBR2	9	7	ENSG00000128917/ENSG00000173706/ENSG00000081479/ENSG00000166225/ENSG00000142871/ENSG00000140416/ENSG00000163513	2	ENSG00000101384/ENSG00000096696
ENSG00000141510	TP53	9606.ENSP00000269305	ENSG00000138757	G3BP2	9606.ENSP00000352738	574			BP	GO:1902652	secondary alcohol metabolic process	9/449	134/14209	0.026345	0.259478	ENSG00000118137/ENSG00000158874/ENSG00000062282/ENSG00000166035/ENSG00000245848/ENSG00000198911/ENSG00000012174/ENSG00000162409/ENSG00000165029	APOA1/APOA2/DGAT2/LIPC/CEBPA/SREBF2/MBTPS2/PRKAA2/ABCA1	9	8	ENSG00000118137/ENSG00000158874/ENSG00000062282/ENSG00000166035/ENSG00000245848/ENSG00000012174/ENSG00000162409/ENSG00000165029	1	ENSG00000198911
ENSG00000141510	TP53	9606.ENSP00000269305	ENSG00000134762	DSC3	9606.ENSP00000353608	840			BP	GO:0033209	tumor necrosis factor-mediated signaling pathway	10/449	156/14209	0.0264079	0.259478	ENSG00000118137/ENSG00000084207/ENSG00000101843/ENSG00000111057/ENSG00000125726/ENSG00000118503/ENSG00000227507/ENSG00000125657/ENSG00000170421/ENSG00000115415	APOA1/GSTP1/PSMD10/KRT18/CD70/TNFAIP3/LTB/TNFSF9/KRT8/STAT1	10	7	ENSG00000118137/ENSG00000111057/ENSG00000125726/ENSG00000227507/ENSG00000125657/ENSG00000170421/ENSG00000115415	3	ENSG00000084207/ENSG00000101843/ENSG00000118503
ENSG00000141510	TP53	9606.ENSP00000269305	ENSG00000115415	STAT1	9606.ENSP00000354394	954			BP	GO:0009306	protein secretion	22/449	447/14209	0.0270047	0.264081	ENSG00000118137/ENSG00000171560/ENSG00000158874/ENSG00000138823/ENSG00000148677/ENSG00000171557/ENSG00000275410/ENSG00000152661/ENSG00000167964/ENSG00000153162/ENSG00000011347/ENSG00000148672/ENSG00000171928/ENSG00000123104/ENSG00000173175/ENSG00000165029/ENSG00000204592/ENSG00000171564/ENSG00000120742/ENSG00000229314/ENSG00000164506/ENSG00000163581	APOA1/FGA/APOA2/MTTP/ANKRD1/FGG/HNF1B/GJA1/RAB26/BMP6/SYT7/GLUD1/TVP23B/ITPR2/ADCY5/ABCA1/HLA-E/FGB/SERP1/ORM1/STXBP5/SLC2A2	22	15	ENSG00000118137/ENSG00000158874/ENSG00000138823/ENSG00000148677/ENSG00000167964/ENSG00000153162/ENSG00000011347/ENSG00000171928/ENSG00000173175/ENSG00000165029/ENSG00000204592/ENSG00000120742/ENSG00000229314/ENSG00000164506/ENSG00000163581	7	ENSG00000171560/ENSG00000171557/ENSG00000275410/ENSG00000152661/ENSG00000148672/ENSG00000123104/ENSG00000171564
ENSG00000141510	TP53	9606.ENSP00000269305	ENSG00000198911	SREBF2	9606.ENSP00000354476	651			BP	GO:0071900	regulation of protein serine/threonine kinase activity	22/449	447/14209	0.0270047	0.264081	ENSG00000125845/ENSG00000084207/ENSG00000166225/ENSG00000130829/ENSG00000107984/ENSG00000245848/ENSG00000101843/ENSG00000154310/ENSG00000166311/ENSG00000177283/ENSG00000118503/ENSG00000111266/ENSG00000108950/ENSG00000099860/ENSG00000137764/ENSG00000119986/ENSG00000110651/ENSG00000145335/ENSG00000149177/ENSG00000074696/ENSG00000065150/ENSG00000102572	BMP2/GSTP1/FRS2/DUSP9/DKK1/CEBPA/PSMD10/TNIK/SMPD1/FZD8/TNFAIP3/DUSP16/FAM20A/GADD45B/MAP2K5/AVPI1/CD81/SNCA/PTPRJ/HACD3/IPO5/STK24	22	11	ENSG00000125845/ENSG00000166225/ENSG00000130829/ENSG00000107984/ENSG00000245848/ENSG00000166311/ENSG00000108950/ENSG00000137764/ENSG00000110651/ENSG00000145335/ENSG00000074696	11	ENSG00000084207/ENSG00000101843/ENSG00000154310/ENSG00000177283/ENSG00000118503/ENSG00000111266/ENSG00000099860/ENSG00000119986/ENSG00000149177/ENSG00000065150/ENSG00000102572
ENSG00000141510	TP53	9606.ENSP00000269305	ENSG00000143409	FAM63A	9606.ENSP00000354669	483			BP	GO:0031589	cell-substrate adhesion	15/449	273/14209	0.0271	0.264302	ENSG00000118137/ENSG00000091136/ENSG00000171560/ENSG00000171557/ENSG00000101384/ENSG00000116962/ENSG00000142871/ENSG00000169242/ENSG00000144824/ENSG00000153094/ENSG00000171564/ENSG00000095637/ENSG00000149177/ENSG00000080573/ENSG00000188677	APOA1/LAMB1/FGA/FGG/JAG1/NID1/CYR61/EFNA1/PHLDB2/BCL2L11/FGB/SORBS1/PTPRJ/COL5A3/PARVB	15	6	ENSG00000118137/ENSG00000091136/ENSG00000142871/ENSG00000169242/ENSG00000144824/ENSG00000153094	9	ENSG00000171560/ENSG00000171557/ENSG00000101384/ENSG00000116962/ENSG00000171564/ENSG00000095637/ENSG00000149177/ENSG00000080573/ENSG00000188677
ENSG00000141510	TP53	9606.ENSP00000269305	ENSG00000140961	OSGIN1	9606.ENSP00000355374	824			BP	GO:0010882	regulation of cardiac muscle contraction by calcium ion signaling	3/449	21/14209	0.0273134	0.264302	ENSG00000068024/ENSG00000145349/ENSG00000148834	HDAC4/CAMK2D/GSTO1	3	2	ENSG00000145349/ENSG00000148834	1	ENSG00000068024
ENSG00000141510	TP53	9606.ENSP00000269305	ENSG00000118515	SGK1	9606.ENSP00000356832	874			BP	GO:1902991	regulation of amyloid precursor protein catabolic process	3/449	21/14209	0.0273134	0.264302	ENSG00000120885/ENSG00000130477/ENSG00000169242	CLU/UNC13A/EFNA1	3	2	ENSG00000120885/ENSG00000169242	1	ENSG00000130477
ENSG00000141510	TP53	9606.ENSP00000269305	ENSG00000143252	SDHC	9606.ENSP00000356953	700			BP	GO:0019730	antimicrobial humoral response	5/449	54/14209	0.0274124	0.264302	ENSG00000171560/ENSG00000120885/ENSG00000204592/ENSG00000171564/ENSG00000188257	FGA/CLU/HLA-E/FGB/PLA2G2A	5	3	ENSG00000120885/ENSG00000204592/ENSG00000188257	2	ENSG00000171560/ENSG00000171564
ENSG00000141510	TP53	9606.ENSP00000269305	ENSG00000148773	MKI67	9606.ENSP00000357643	701			BP	GO:0051952	regulation of amine transport	5/449	54/14209	0.0274124	0.264302	ENSG00000168385/ENSG00000107562/ENSG00000011347/ENSG00000145335/ENSG00000188338	SEPT2/CXCL12/SYT7/SNCA/SLC38A3	5	4	ENSG00000168385/ENSG00000011347/ENSG00000145335/ENSG00000188338	1	ENSG00000107562
ENSG00000141510	TP53	9606.ENSP00000269305	ENSG00000077150	NFKB2	9606.ENSP00000358983	885			BP	GO:1903524	positive regulation of blood circulation	5/449	54/14209	0.0274124	0.264302	ENSG00000171560/ENSG00000171557/ENSG00000152661/ENSG00000140416/ENSG00000171564	FGA/FGG/GJA1/TPM1/FGB	5	1	ENSG00000140416	4	ENSG00000171560/ENSG00000171557/ENSG00000152661/ENSG00000171564
ENSG00000141510	TP53	9606.ENSP00000269305	ENSG00000162409	PRKAA2	9606.ENSP00000360290	846			BP	GO:0001823	mesonephros development	7/449	93/14209	0.0277609	0.267037	ENSG00000176788/ENSG00000125845/ENSG00000115884/ENSG00000185008/ENSG00000275410/ENSG00000185920/ENSG00000119630	BASP1/BMP2/SDC1/ROBO2/HNF1B/PTCH1/PGF	7	5	ENSG00000176788/ENSG00000125845/ENSG00000115884/ENSG00000185008/ENSG00000119630	2	ENSG00000275410/ENSG00000185920
ENSG00000141510	TP53	9606.ENSP00000269305	ENSG00000107984	DKK1	9606.ENSP00000363081	986			BP	GO:0045668	negative regulation of osteoblast differentiation	4/449	37/14209	0.0285454	0.272671	ENSG00000090539/ENSG00000185920/ENSG00000068024/ENSG00000164188	CHRD/PTCH1/HDAC4/RANBP3L	4	2	ENSG00000090539/ENSG00000164188	2	ENSG00000185920/ENSG00000068024
ENSG00000141510	TP53	9606.ENSP00000269305	ENSG00000187608	ISG15	9606.ENSP00000368699	866			BP	GO:0046850	regulation of bone remodeling	4/449	37/14209	0.0285454	0.272671	ENSG00000152661/ENSG00000011347/ENSG00000118503/ENSG00000154127	GJA1/SYT7/TNFAIP3/UBASH3B	4	1	ENSG00000011347	3	ENSG00000152661/ENSG00000118503/ENSG00000154127
ENSG00000141510	TP53	9606.ENSP00000269305	ENSG00000002586	CD99	9606.ENSP00000370588	418			BP	GO:2000351	regulation of endothelial cell apoptotic process	4/449	37/14209	0.0285454	0.272671	ENSG00000171560/ENSG00000171557/ENSG00000118503/ENSG00000171564	FGA/FGG/TNFAIP3/FGB	4	0		4	ENSG00000171560/ENSG00000171557/ENSG00000118503/ENSG00000171564
ENSG00000141510	TP53	9606.ENSP00000269305	ENSG00000132382	MYBBP1A	9606.ENSP00000370968	925			BP	GO:0006941	striated muscle contraction	9/449	136/14209	0.0286323	0.272868	ENSG00000096696/ENSG00000134755/ENSG00000152661/ENSG00000140416/ENSG00000068024/ENSG00000105711/ENSG00000013016/ENSG00000145349/ENSG00000148834	DSP/DSC2/GJA1/TPM1/HDAC4/SCN1B/EHD3/CAMK2D/GSTO1	9	6	ENSG00000134755/ENSG00000140416/ENSG00000105711/ENSG00000013016/ENSG00000145349/ENSG00000148834	3	ENSG00000096696/ENSG00000152661/ENSG00000068024
ENSG00000141510	TP53	9606.ENSP00000269305	ENSG00000153094	BCL2L11	9606.ENSP00000376943	584			BP	GO:0031667	response to nutrient levels	20/449	399/14209	0.028756	0.273414	ENSG00000118137/ENSG00000084207/ENSG00000131482/ENSG00000006831/ENSG00000198911/ENSG00000134755/ENSG00000021826/ENSG00000141510/ENSG00000162409/ENSG00000176641/ENSG00000165029/ENSG00000120868/ENSG00000084774/ENSG00000132382/ENSG00000169131/ENSG00000163513/ENSG00000188338/ENSG00000177565/ENSG00000102572/ENSG00000115415	APOA1/GSTP1/G6PC/ADIPOR2/SREBF2/DSC2/CPS1/TP53/PRKAA2/RNF152/ABCA1/APAF1/CAD/MYBBP1A/ZNF354A/TGFBR2/SLC38A3/TBL1XR1/STK24/STAT1	20	11	ENSG00000118137/ENSG00000006831/ENSG00000134755/ENSG00000021826/ENSG00000162409/ENSG00000176641/ENSG00000165029/ENSG00000163513/ENSG00000188338/ENSG00000177565/ENSG00000115415	9	ENSG00000084207/ENSG00000131482/ENSG00000198911/ENSG00000141510/ENSG00000120868/ENSG00000084774/ENSG00000132382/ENSG00000169131/ENSG00000102572
ENSG00000141510	TP53	9606.ENSP00000269305	ENSG00000081051	AFP	9606.ENSP00000379138	990			BP	GO:0060389	pathway-restricted SMAD protein phosphorylation	5/449	55/14209	0.0293995	0.278248	ENSG00000125845/ENSG00000107984/ENSG00000130513/ENSG00000153162/ENSG00000163513	BMP2/DKK1/GDF15/BMP6/TGFBR2	5	4	ENSG00000125845/ENSG00000107984/ENSG00000153162/ENSG00000163513	1	ENSG00000130513
ENSG00000141510	TP53	9606.ENSP00000269305	ENSG00000107562	CXCL12	9606.ENSP00000379140	912			BP	GO:0086001	cardiac muscle cell action potential	5/449	55/14209	0.0293995	0.278248	ENSG00000096696/ENSG00000134755/ENSG00000152661/ENSG00000105711/ENSG00000145349	DSP/DSC2/GJA1/SCN1B/CAMK2D	5	3	ENSG00000134755/ENSG00000105711/ENSG00000145349	2	ENSG00000096696/ENSG00000152661
ENSG00000141510	TP53	9606.ENSP00000269305	ENSG00000084207	GSTP1	9606.ENSP00000381607	928			BP	GO:0009991	response to extracellular stimulus	21/449	426/14209	0.029803	0.281419	ENSG00000118137/ENSG00000084207/ENSG00000131482/ENSG00000006831/ENSG00000198911/ENSG00000134755/ENSG00000021826/ENSG00000141505/ENSG00000141510/ENSG00000162409/ENSG00000176641/ENSG00000165029/ENSG00000120868/ENSG00000084774/ENSG00000132382/ENSG00000169131/ENSG00000163513/ENSG00000188338/ENSG00000177565/ENSG00000102572/ENSG00000115415	APOA1/GSTP1/G6PC/ADIPOR2/SREBF2/DSC2/CPS1/ASGR1/TP53/PRKAA2/RNF152/ABCA1/APAF1/CAD/MYBBP1A/ZNF354A/TGFBR2/SLC38A3/TBL1XR1/STK24/STAT1	21	12	ENSG00000118137/ENSG00000006831/ENSG00000134755/ENSG00000021826/ENSG00000141505/ENSG00000162409/ENSG00000176641/ENSG00000165029/ENSG00000163513/ENSG00000188338/ENSG00000177565/ENSG00000115415	9	ENSG00000084207/ENSG00000131482/ENSG00000198911/ENSG00000141510/ENSG00000120868/ENSG00000084774/ENSG00000132382/ENSG00000169131/ENSG00000102572
ENSG00000141510	TP53	9606.ENSP00000269305	ENSG00000196498	NCOR2	9606.ENSP00000384018	484			BP	GO:0002250	adaptive immune response	14/449	253/14209	0.0304206	0.284837	ENSG00000171560/ENSG00000120885/ENSG00000117335/ENSG00000110169/ENSG00000101384/ENSG00000077150/ENSG00000021852/ENSG00000166710/ENSG00000159403/ENSG00000118503/ENSG00000170017/ENSG00000125730/ENSG00000204592/ENSG00000171564	FGA/CLU/CD46/HPX/JAG1/NFKB2/C8B/B2M/C1R/TNFAIP3/ALCAM/C3/HLA-E/FGB	14	7	ENSG00000120885/ENSG00000117335/ENSG00000110169/ENSG00000021852/ENSG00000166710/ENSG00000159403/ENSG00000204592	7	ENSG00000171560/ENSG00000101384/ENSG00000077150/ENSG00000118503/ENSG00000170017/ENSG00000125730/ENSG00000171564
ENSG00000141510	TP53	9606.ENSP00000269305	ENSG00000142871	CYR61	9606.ENSP00000398736	457			BP	GO:0007568	aging	14/449	253/14209	0.0304206	0.284837	ENSG00000146678/ENSG00000107984/ENSG00000077150/ENSG00000107859/ENSG00000137309/ENSG00000141510/ENSG00000198804/ENSG00000120868/ENSG00000108175/ENSG00000169131/ENSG00000145335/ENSG00000120742/ENSG00000253729/ENSG00000163513	IGFBP1/DKK1/NFKB2/PITX3/HMGA1/TP53/MT-CO1/APAF1/ZMIZ1/ZNF354A/SNCA/SERP1/PRKDC/TGFBR2	14	5	ENSG00000107984/ENSG00000108175/ENSG00000145335/ENSG00000120742/ENSG00000163513	9	ENSG00000146678/ENSG00000077150/ENSG00000107859/ENSG00000137309/ENSG00000141510/ENSG00000198804/ENSG00000120868/ENSG00000169131/ENSG00000253729
ENSG00000141510	TP53	9606.ENSP00000269305	ENSG00000149177	PTPRJ	9606.ENSP00000400010	513			BP	GO:0045807	positive regulation of endocytosis	8/449	116/14209	0.0306806	0.284837	ENSG00000120885/ENSG00000131238/ENSG00000198053/ENSG00000145192/ENSG00000166710/ENSG00000196776/ENSG00000125730/ENSG00000145335	CLU/PPT1/SIRPA/AHSG/B2M/CD47/C3/SNCA	8	6	ENSG00000120885/ENSG00000131238/ENSG00000145192/ENSG00000166710/ENSG00000196776/ENSG00000145335	2	ENSG00000198053/ENSG00000125730
ENSG00000141510	TP53	9606.ENSP00000269305	ENSG00000048052	HDAC9	9606.ENSP00000408617	977			BP	GO:0043405	regulation of MAP kinase activity	16/449	302/14209	0.0307656	0.284837	ENSG00000125845/ENSG00000084207/ENSG00000166225/ENSG00000130829/ENSG00000107984/ENSG00000154310/ENSG00000166311/ENSG00000177283/ENSG00000111266/ENSG00000099860/ENSG00000137764/ENSG00000119986/ENSG00000110651/ENSG00000149177/ENSG00000074696/ENSG00000102572	BMP2/GSTP1/FRS2/DUSP9/DKK1/TNIK/SMPD1/FZD8/DUSP16/GADD45B/MAP2K5/AVPI1/CD81/PTPRJ/HACD3/STK24	16	8	ENSG00000125845/ENSG00000166225/ENSG00000130829/ENSG00000107984/ENSG00000166311/ENSG00000137764/ENSG00000110651/ENSG00000074696	8	ENSG00000084207/ENSG00000154310/ENSG00000177283/ENSG00000111266/ENSG00000099860/ENSG00000119986/ENSG00000149177/ENSG00000102572
ENSG00000141510	TP53	9606.ENSP00000269305	ENSG00000245848	CEBPA	9606.ENSP00000427514	504			BP	GO:0030100	regulation of endocytosis	12/449	206/14209	0.0307956	0.284837	ENSG00000120885/ENSG00000110245/ENSG00000144566/ENSG00000131238/ENSG00000107984/ENSG00000198053/ENSG00000145192/ENSG00000166710/ENSG00000196776/ENSG00000011347/ENSG00000125730/ENSG00000145335	CLU/APOC3/RAB5A/PPT1/DKK1/SIRPA/AHSG/B2M/CD47/SYT7/C3/SNCA	12	10	ENSG00000120885/ENSG00000110245/ENSG00000144566/ENSG00000131238/ENSG00000107984/ENSG00000145192/ENSG00000166710/ENSG00000196776/ENSG00000011347/ENSG00000145335	2	ENSG00000198053/ENSG00000125730
ENSG00000141510	TP53	9606.ENSP00000269305	ENSG00000120868	APAF1	9606.ENSP00000448165	996			BP	GO:0010874	regulation of cholesterol efflux	3/449	22/14209	0.0309032	0.284837	ENSG00000198911/ENSG00000185920/ENSG00000165029	SREBF2/PTCH1/ABCA1	3	1	ENSG00000165029	2	ENSG00000198911/ENSG00000185920
ENSG00000141510	TP53	9606.ENSP00000269305	ENSG00000119630	PGF	9606.ENSP00000451040	451			BP	GO:0045940	positive regulation of steroid metabolic process	3/449	22/14209	0.0309032	0.284837	ENSG00000118137/ENSG00000158874/ENSG00000153162	APOA1/APOA2/BMP6	3	3	ENSG00000118137/ENSG00000158874/ENSG00000153162	0
ENSG00000141510	TP53	9606.ENSP00000269305	ENSG00000198833	UBE2J1	9606.ENSP00000451261	640			BP	GO:0050996	positive regulation of lipid catabolic process	3/449	22/14209	0.0309032	0.284837	ENSG00000118137/ENSG00000158874/ENSG00000163586	APOA1/APOA2/FABP1	3	3	ENSG00000118137/ENSG00000158874/ENSG00000163586	0
ENSG00000141510	TP53	9606.ENSP00000269305	ENSG00000166710	B2M	9606.ENSP00000452780	477			BP	GO:0060561	apoptotic process involved in morphogenesis	3/449	22/14209	0.0309032	0.284837	ENSG00000142871/ENSG00000275410/ENSG00000153094	CYR61/HNF1B/BCL2L11	3	2	ENSG00000142871/ENSG00000153094	1	ENSG00000275410
ENSG00000141576	RNF157	9606.ENSP00000269391	ENSG00000170412	GPRC5C	9606.ENSP00000376403	679			BP	GO:0071402	cellular response to lipoprotein particle stimulus	3/449	22/14209	0.0309032	0.284837	ENSG00000198911/ENSG00000165029/ENSG00000110651	SREBF2/ABCA1/CD81	3	2	ENSG00000165029/ENSG00000110651	1	ENSG00000198911
ENSG00000141576	RNF157	9606.ENSP00000269391	ENSG00000130589	HELZ2	9606.ENSP00000417401	485			BP	GO:0008625	extrinsic apoptotic signaling pathway via death domain receptors	6/449	75/14209	0.0310666	0.284837	ENSG00000171560/ENSG00000196730/ENSG00000171557/ENSG00000118503/ENSG00000171564/ENSG00000134243	FGA/DAPK1/FGG/TNFAIP3/FGB/SORT1	6	1	ENSG00000134243	5	ENSG00000171560/ENSG00000196730/ENSG00000171557/ENSG00000118503/ENSG00000171564
ENSG00000142484	TM4SF5	9606.ENSP00000270560	ENSG00000000003	TSPAN6	9606.ENSP00000362111	400			BP	GO:0035850	epithelial cell differentiation involved in kidney development	4/449	38/14209	0.0311335	0.284837	ENSG00000176788/ENSG00000101384/ENSG00000018408/ENSG00000115415	BASP1/JAG1/WWTR1/STAT1	4	2	ENSG00000176788/ENSG00000115415	2	ENSG00000101384/ENSG00000018408
ENSG00000143819	EPHX1	9606.ENSP00000272167	ENSG00000004961	HCCS	9606.ENSP00000326579	416			BP	GO:1902743	regulation of lamellipodium organization	4/449	38/14209	0.0311335	0.284837	ENSG00000127831/ENSG00000068024/ENSG00000159753/ENSG00000172725	VIL1/HDAC4/CARMIL2/CORO1B	4	2	ENSG00000127831/ENSG00000159753	2	ENSG00000068024/ENSG00000172725
ENSG00000143819	EPHX1	9606.ENSP00000272167	ENSG00000172725	CORO1B	9606.ENSP00000340211	402			BP	GO:1905953	negative regulation of lipid localization	4/449	38/14209	0.0311335	0.284837	ENSG00000158874/ENSG00000110245/ENSG00000198911/ENSG00000165029	APOA2/APOC3/SREBF2/ABCA1	4	3	ENSG00000158874/ENSG00000110245/ENSG00000165029	1	ENSG00000198911
ENSG00000143819	EPHX1	9606.ENSP00000272167	ENSG00000148834	GSTO1	9606.ENSP00000358727	907			BP	GO:0019915	lipid storage	5/449	56/14209	0.0314753	0.287325	ENSG00000118137/ENSG00000062282/ENSG00000198911/ENSG00000165029/ENSG00000125730	APOA1/DGAT2/SREBF2/ABCA1/C3	5	3	ENSG00000118137/ENSG00000062282/ENSG00000165029	2	ENSG00000198911/ENSG00000125730
ENSG00000143819	EPHX1	9606.ENSP00000272167	ENSG00000084207	GSTP1	9606.ENSP00000381607	971			BP	GO:0045666	positive regulation of neuron differentiation	16/449	303/14209	0.0315773	0.287619	ENSG00000125845/ENSG00000148677/ENSG00000157193/ENSG00000185008/ENSG00000107984/ENSG00000130477/ENSG00000018236/ENSG00000186462/ENSG00000105711/ENSG00000167191/ENSG00000153162/ENSG00000107562/ENSG00000244405/ENSG00000033122/ENSG00000076356/ENSG00000111249	BMP2/ANKRD1/LRP8/ROBO2/DKK1/UNC13A/CNTN1/NAP1L2/SCN1B/GPRC5B/BMP6/CXCL12/ETV5/LRRC7/PLXNA2/CUX2	16	11	ENSG00000125845/ENSG00000148677/ENSG00000185008/ENSG00000107984/ENSG00000018236/ENSG00000186462/ENSG00000105711/ENSG00000153162/ENSG00000033122/ENSG00000076356/ENSG00000111249	5	ENSG00000157193/ENSG00000130477/ENSG00000167191/ENSG00000107562/ENSG00000244405
ENSG00000144566	RAB5A	9606.ENSP00000273047	ENSG00000220205	VAMP2	9606.ENSP00000314214	563			BP	GO:0007162	negative regulation of cell adhesion	12/449	207/14209	0.0317978	0.288988	ENSG00000118137/ENSG00000120708/ENSG00000125845/ENSG00000113889/ENSG00000171557/ENSG00000101384/ENSG00000144824/ENSG00000107562/ENSG00000076356/ENSG00000137764/ENSG00000130707/ENSG00000154127	APOA1/TGFBI/BMP2/KNG1/FGG/JAG1/PHLDB2/CXCL12/PLXNA2/MAP2K5/ASS1/UBASH3B	12	7	ENSG00000118137/ENSG00000120708/ENSG00000125845/ENSG00000113889/ENSG00000144824/ENSG00000076356/ENSG00000137764	5	ENSG00000171557/ENSG00000101384/ENSG00000107562/ENSG00000130707/ENSG00000154127
ENSG00000144566	RAB5A	9606.ENSP00000273047	ENSG00000013016	EHD3	9606.ENSP00000327116	906			BP	GO:0045069	regulation of viral genome replication	6/449	76/14209	0.0328668	0.296741	ENSG00000185745/ENSG00000187608/ENSG00000069275/ENSG00000142089/ENSG00000111331/ENSG00000074696	IFIT1/ISG15/NUCKS1/IFITM3/OAS3/HACD3	6	5	ENSG00000185745/ENSG00000187608/ENSG00000142089/ENSG00000111331/ENSG00000074696	1	ENSG00000069275
ENSG00000144566	RAB5A	9606.ENSP00000273047	ENSG00000145335	SNCA	9606.ENSP00000338345	602			BP	GO:0050810	regulation of steroid biosynthetic process	6/449	76/14209	0.0328668	0.296741	ENSG00000050165/ENSG00000125845/ENSG00000198911/ENSG00000120738/ENSG00000153162/ENSG00000012174	DKK3/BMP2/SREBF2/EGR1/BMP6/MBTPS2	6	4	ENSG00000050165/ENSG00000125845/ENSG00000153162/ENSG00000012174	2	ENSG00000198911/ENSG00000120738
ENSG00000144566	RAB5A	9606.ENSP00000273047	ENSG00000123595	RAB9A	9606.ENSP00000420127	501			BP	GO:0060070	canonical Wnt signaling pathway	15/449	280/14209	0.0328671	0.296741	ENSG00000050165/ENSG00000125845/ENSG00000115884/ENSG00000146678/ENSG00000122870/ENSG00000144566/ENSG00000107984/ENSG00000101843/ENSG00000120738/ENSG00000167191/ENSG00000177283/ENSG00000018408/ENSG00000095739/ENSG00000183579/ENSG00000177565	DKK3/BMP2/SDC1/IGFBP1/BICC1/RAB5A/DKK1/PSMD10/EGR1/GPRC5B/FZD8/WWTR1/BAMBI/ZNRF3/TBL1XR1	15	7	ENSG00000050165/ENSG00000125845/ENSG00000115884/ENSG00000144566/ENSG00000107984/ENSG00000095739/ENSG00000177565	8	ENSG00000146678/ENSG00000122870/ENSG00000101843/ENSG00000120738/ENSG00000167191/ENSG00000177283/ENSG00000018408/ENSG00000183579
ENSG00000148672	GLUD1	9606.ENSP00000277865	ENSG00000065154	OAT	9606.ENSP00000357838	485			BP	GO:0008016	regulation of heart contraction	11/449	185/14209	0.0331626	0.298754	ENSG00000116016/ENSG00000096696/ENSG00000134755/ENSG00000152661/ENSG00000140416/ENSG00000068024/ENSG00000105711/ENSG00000013016/ENSG00000123104/ENSG00000145349/ENSG00000148834	EPAS1/DSP/DSC2/GJA1/TPM1/HDAC4/SCN1B/EHD3/ITPR2/CAMK2D/GSTO1	11	6	ENSG00000134755/ENSG00000140416/ENSG00000105711/ENSG00000013016/ENSG00000145349/ENSG00000148834	5	ENSG00000116016/ENSG00000096696/ENSG00000152661/ENSG00000068024/ENSG00000123104
ENSG00000148672	GLUD1	9606.ENSP00000277865	ENSG00000167701	GPT	9606.ENSP00000378408	644			BP	GO:0017001	antibiotic catabolic process	4/449	39/14209	0.0338552	0.303155	ENSG00000105398/ENSG00000211445/ENSG00000111275/ENSG00000145335	SULT2A1/GPX3/ALDH2/SNCA	4	4	ENSG00000105398/ENSG00000211445/ENSG00000111275/ENSG00000145335	0
ENSG00000148672	GLUD1	9606.ENSP00000277865	ENSG00000021826	CPS1	9606.ENSP00000402608	920			BP	GO:0042304	regulation of fatty acid biosynthetic process	4/449	39/14209	0.0338552	0.303155	ENSG00000118137/ENSG00000110245/ENSG00000006831/ENSG00000162409	APOA1/APOC3/ADIPOR2/PRKAA2	4	4	ENSG00000118137/ENSG00000110245/ENSG00000006831/ENSG00000162409	0
ENSG00000148702	HABP2	9606.ENSP00000277903	ENSG00000171564	FGB	9606.ENSP00000306099	752			BP	GO:0032103	positive regulation of response to external stimulus	12/449	209/14209	0.033872	0.303155	ENSG00000131187/ENSG00000163739/ENSG00000167191/ENSG00000153162/ENSG00000196776/ENSG00000107562/ENSG00000160712/ENSG00000119630/ENSG00000125730/ENSG00000050628/ENSG00000145335/ENSG00000188257	F12/CXCL1/GPRC5B/BMP6/CD47/CXCL12/IL6R/PGF/C3/PTGER3/SNCA/PLA2G2A	12	8	ENSG00000131187/ENSG00000153162/ENSG00000196776/ENSG00000160712/ENSG00000119630/ENSG00000050628/ENSG00000145335/ENSG00000188257	4	ENSG00000163739/ENSG00000167191/ENSG00000107562/ENSG00000125730
ENSG00000148702	HABP2	9606.ENSP00000277903	ENSG00000171560	FGA	9606.ENSP00000306361	741			BP	GO:0002053	positive regulation of mesenchymal cell proliferation	3/449	23/14209	0.0347278	0.307472	ENSG00000090539/ENSG00000163513/ENSG00000115415	CHRD/TGFBR2/STAT1	3	3	ENSG00000090539/ENSG00000163513/ENSG00000115415	0
ENSG00000148702	HABP2	9606.ENSP00000277903	ENSG00000171557	FGG	9606.ENSP00000336829	751			BP	GO:0032528	microvillus organization	3/449	23/14209	0.0347278	0.307472	ENSG00000127831/ENSG00000154310/ENSG00000075651	VIL1/TNIK/PLD1	3	1	ENSG00000127831	2	ENSG00000154310/ENSG00000075651
ENSG00000148702	HABP2	9606.ENSP00000277903	ENSG00000198734	F5	9606.ENSP00000356771	440			BP	GO:0051955	regulation of amino acid transport	3/449	23/14209	0.0347278	0.307472	ENSG00000168385/ENSG00000145335/ENSG00000188338	SEPT2/SNCA/SLC38A3	3	3	ENSG00000168385/ENSG00000145335/ENSG00000188338	0
ENSG00000148935	GAS2	9606.ENSP00000278187	ENSG00000096696	DSP	9606.ENSP00000369129	483			BP	GO:0070232	regulation of T cell apoptotic process	3/449	23/14209	0.0347278	0.307472	ENSG00000169242/ENSG00000141510/ENSG00000157514	EFNA1/TP53/TSC22D3	3	2	ENSG00000169242/ENSG00000157514	1	ENSG00000141510
ENSG00000213593	TMX2	9606.ENSP00000278422	ENSG00000153066	TXNDC11	9606.ENSP00000283033	553			BP	GO:0098901	regulation of cardiac muscle cell action potential	3/449	23/14209	0.0347278	0.307472	ENSG00000096696/ENSG00000134755/ENSG00000145349	DSP/DSC2/CAMK2D	3	2	ENSG00000134755/ENSG00000145349	1	ENSG00000096696
ENSG00000213593	TMX2	9606.ENSP00000278422	ENSG00000166479	TMX3	9606.ENSP00000299608	713			BP	GO:0048608	reproductive structure development	18/449	357/14209	0.0349792	0.309033	ENSG00000176788/ENSG00000115884/ENSG00000081479/ENSG00000185008/ENSG00000166225/ENSG00000116016/ENSG00000081051/ENSG00000245848/ENSG00000142871/ENSG00000152661/ENSG00000185920/ENSG00000153162/ENSG00000221829/ENSG00000188488/ENSG00000153094/ENSG00000170421/ENSG00000123131/ENSG00000171634	BASP1/SDC1/LRP2/ROBO2/FRS2/EPAS1/AFP/CEBPA/CYR61/GJA1/PTCH1/BMP6/FANCG/SERPINA5/BCL2L11/KRT8/PRDX4/BPTF	18	12	ENSG00000176788/ENSG00000115884/ENSG00000081479/ENSG00000185008/ENSG00000166225/ENSG00000245848/ENSG00000142871/ENSG00000153162/ENSG00000188488/ENSG00000153094/ENSG00000170421/ENSG00000123131	6	ENSG00000116016/ENSG00000081051/ENSG00000152661/ENSG00000185920/ENSG00000221829/ENSG00000171634
ENSG00000149792	MRPL49	9606.ENSP00000279242	ENSG00000243147	MRPL33	9606.ENSP00000296102	632			BP	GO:0042594	response to starvation	10/449	164/14209	0.0355134	0.312393	ENSG00000198911/ENSG00000134755/ENSG00000021826/ENSG00000141510/ENSG00000162409/ENSG00000176641/ENSG00000084774/ENSG00000132382/ENSG00000188338/ENSG00000102572	SREBF2/DSC2/CPS1/TP53/PRKAA2/RNF152/CAD/MYBBP1A/SLC38A3/STK24	10	5	ENSG00000134755/ENSG00000021826/ENSG00000162409/ENSG00000176641/ENSG00000188338	5	ENSG00000198911/ENSG00000141510/ENSG00000084774/ENSG00000132382/ENSG00000102572
ENSG00000134755	DSC2	9606.ENSP00000280904	ENSG00000152661	GJA1	9606.ENSP00000282561	701			BP	GO:0090101	negative regulation of transmembrane receptor protein serine/threonine kinase signaling pathway	7/449	98/14209	0.0355287	0.312393	ENSG00000081479/ENSG00000107984/ENSG00000090539/ENSG00000134363/ENSG00000242265/ENSG00000095739/ENSG00000163513	LRP2/DKK1/CHRD/FST/PEG10/BAMBI/TGFBR2	7	6	ENSG00000081479/ENSG00000107984/ENSG00000090539/ENSG00000242265/ENSG00000095739/ENSG00000163513	1	ENSG00000134363
ENSG00000134755	DSC2	9606.ENSP00000280904	ENSG00000096696	DSP	9606.ENSP00000369129	889			BP	GO:0019058	viral life cycle	15/449	283/14209	0.0355953	0.312393	ENSG00000185745/ENSG00000117335/ENSG00000144566/ENSG00000113249/ENSG00000132182/ENSG00000187608/ENSG00000153560/ENSG00000069275/ENSG00000142089/ENSG00000158769/ENSG00000111331/ENSG00000110651/ENSG00000074696/ENSG00000166825/ENSG00000138750	IFIT1/CD46/RAB5A/HAVCR1/NUP210/ISG15/UBP1/NUCKS1/IFITM3/F11R/OAS3/CD81/HACD3/ANPEP/NUP54	15	9	ENSG00000185745/ENSG00000117335/ENSG00000144566/ENSG00000187608/ENSG00000142089/ENSG00000158769/ENSG00000111331/ENSG00000110651/ENSG00000074696	6	ENSG00000113249/ENSG00000132182/ENSG00000153560/ENSG00000069275/ENSG00000166825/ENSG00000138750
ENSG00000151413	NUBPL	9606.ENSP00000281081	ENSG00000198786	MT-ND5	9606.ENSP00000354813	403			BP	GO:0002088	lens development in camera-type eye	5/449	58/14209	0.0358962	0.312393	ENSG00000166225/ENSG00000152661/ENSG00000107859/ENSG00000026025/ENSG00000163513	FRS2/GJA1/PITX3/VIM/TGFBR2	5	3	ENSG00000166225/ENSG00000026025/ENSG00000163513	2	ENSG00000152661/ENSG00000107859
ENSG00000151413	NUBPL	9606.ENSP00000281081	ENSG00000135070	ISCA1	9606.ENSP00000365159	487			BP	GO:0032652	regulation of interleukin-1 production	5/449	58/14209	0.0358962	0.312393	ENSG00000118137/ENSG00000084207/ENSG00000120738/ENSG00000118503/ENSG00000229314	APOA1/GSTP1/EGR1/TNFAIP3/ORM1	5	2	ENSG00000118137/ENSG00000229314	3	ENSG00000084207/ENSG00000120738/ENSG00000118503
ENSG00000152137	HSPB8	9606.ENSP00000281938	ENSG00000145335	SNCA	9606.ENSP00000338345	593			BP	GO:0050803	regulation of synapse structure or activity	9/449	142/14209	0.036323	0.312393	ENSG00000157193/ENSG00000185008/ENSG00000131238/ENSG00000107984/ENSG00000139211/ENSG00000169242/ENSG00000244405/ENSG00000111249/ENSG00000145335	LRP8/ROBO2/PPT1/DKK1/AMIGO2/EFNA1/ETV5/CUX2/SNCA	9	7	ENSG00000185008/ENSG00000131238/ENSG00000107984/ENSG00000139211/ENSG00000169242/ENSG00000111249/ENSG00000145335	2	ENSG00000157193/ENSG00000244405
ENSG00000152661	GJA1	9606.ENSP00000282561	ENSG00000167553	TUBA1C	9606.ENSP00000301072	812			BP	GO:0032231	regulation of actin filament bundle assembly	6/449	78/14209	0.0366669	0.312393	ENSG00000118137/ENSG00000074964/ENSG00000127831/ENSG00000140416/ENSG00000144824/ENSG00000116127	APOA1/ARHGEF10L/VIL1/TPM1/PHLDB2/ALMS1	6	5	ENSG00000118137/ENSG00000074964/ENSG00000127831/ENSG00000140416/ENSG00000144824	1	ENSG00000116127
ENSG00000152661	GJA1	9606.ENSP00000282561	ENSG00000018236	CNTN1	9606.ENSP00000325660	412			BP	GO:0010463	mesenchymal cell proliferation	4/449	40/14209	0.0367112	0.312393	ENSG00000125845/ENSG00000090539/ENSG00000163513/ENSG00000115415	BMP2/CHRD/TGFBR2/STAT1	4	4	ENSG00000125845/ENSG00000090539/ENSG00000163513/ENSG00000115415	0
ENSG00000152661	GJA1	9606.ENSP00000282561	ENSG00000123416	TUBA1B	9606.ENSP00000336799	813			BP	GO:0035337	fatty-acyl-CoA metabolic process	4/449	40/14209	0.0367112	0.312393	ENSG00000062282/ENSG00000131238/ENSG00000164181/ENSG00000119915	DGAT2/PPT1/ELOVL7/ELOVL3	4	2	ENSG00000062282/ENSG00000131238	2	ENSG00000164181/ENSG00000119915
ENSG00000152661	GJA1	9606.ENSP00000282561	ENSG00000096696	DSP	9606.ENSP00000369129	564			BP	GO:0035987	endodermal cell differentiation	4/449	40/14209	0.0367112	0.312393	ENSG00000091136/ENSG00000107984/ENSG00000275410/ENSG00000204262	LAMB1/DKK1/HNF1B/COL5A2	4	3	ENSG00000091136/ENSG00000107984/ENSG00000204262	1	ENSG00000275410
ENSG00000152661	GJA1	9606.ENSP00000282561	ENSG00000107562	CXCL12	9606.ENSP00000379140	865			BP	GO:0086002	cardiac muscle cell action potential involved in contraction	4/449	40/14209	0.0367112	0.312393	ENSG00000096696/ENSG00000134755/ENSG00000152661/ENSG00000105711	DSP/DSC2/GJA1/SCN1B	4	2	ENSG00000134755/ENSG00000105711	2	ENSG00000096696/ENSG00000152661
ENSG00000153066	TXNDC11	9606.ENSP00000283033	ENSG00000153132	CLGN	9606.ENSP00000326699	536			BP	GO:2000179	positive regulation of neural precursor cell proliferation	4/449	40/14209	0.0367112	0.312393	ENSG00000128917/ENSG00000081479/ENSG00000107859/ENSG00000163507	DLL4/LRP2/PITX3/CIP2A	4	2	ENSG00000128917/ENSG00000081479	2	ENSG00000107859/ENSG00000163507
ENSG00000153066	TXNDC11	9606.ENSP00000283033	ENSG00000086619	ERO1LB	9606.ENSP00000346635	700			BP	GO:1901653	cellular response to peptide	16/449	309/14209	0.0367827	0.312393	ENSG00000065325/ENSG00000146678/ENSG00000084207/ENSG00000145192/ENSG00000021826/ENSG00000069275/ENSG00000085662/ENSG00000141510/ENSG00000006453/ENSG00000173175/ENSG00000114450/ENSG00000095637/ENSG00000253729/ENSG00000220205/ENSG00000048052/ENSG00000115415	GLP2R/IGFBP1/GSTP1/AHSG/CPS1/NUCKS1/AKR1B1/TP53/BAIAP2L1/ADCY5/GNB4/SORBS1/PRKDC/VAMP2/HDAC9/STAT1	16	9	ENSG00000065325/ENSG00000145192/ENSG00000021826/ENSG00000085662/ENSG00000006453/ENSG00000173175/ENSG00000220205/ENSG00000048052/ENSG00000115415	7	ENSG00000146678/ENSG00000084207/ENSG00000069275/ENSG00000141510/ENSG00000114450/ENSG00000095637/ENSG00000253729
ENSG00000153066	TXNDC11	9606.ENSP00000283033	ENSG00000204394	VARS	9606.ENSP00000364815	444			BP	GO:0048732	gland development	19/449	385/14209	0.0371426	0.312393	ENSG00000118137/ENSG00000050165/ENSG00000125845/ENSG00000105707/ENSG00000166225/ENSG00000123191/ENSG00000245848/ENSG00000275410/ENSG00000021826/ENSG00000152661/ENSG00000185920/ENSG00000188488/ENSG00000153094/ENSG00000118503/ENSG00000244405/ENSG00000084774/ENSG00000253729/ENSG00000163513/ENSG00000011114	APOA1/DKK3/BMP2/HPN/FRS2/ATP7B/CEBPA/HNF1B/CPS1/GJA1/PTCH1/SERPINA5/BCL2L11/TNFAIP3/ETV5/CAD/PRKDC/TGFBR2/BTBD7	19	11	ENSG00000118137/ENSG00000050165/ENSG00000125845/ENSG00000105707/ENSG00000166225/ENSG00000123191/ENSG00000245848/ENSG00000021826/ENSG00000188488/ENSG00000153094/ENSG00000163513	8	ENSG00000275410/ENSG00000152661/ENSG00000185920/ENSG00000118503/ENSG00000244405/ENSG00000084774/ENSG00000253729/ENSG00000011114
ENSG00000153066	TXNDC11	9606.ENSP00000283033	ENSG00000123131	PRDX4	9606.ENSP00000368646	620			BP	GO:0061458	reproductive system development	18/449	360/14209	0.0374881	0.312393	ENSG00000176788/ENSG00000115884/ENSG00000081479/ENSG00000185008/ENSG00000166225/ENSG00000116016/ENSG00000081051/ENSG00000245848/ENSG00000142871/ENSG00000152661/ENSG00000185920/ENSG00000153162/ENSG00000221829/ENSG00000188488/ENSG00000153094/ENSG00000170421/ENSG00000123131/ENSG00000171634	BASP1/SDC1/LRP2/ROBO2/FRS2/EPAS1/AFP/CEBPA/CYR61/GJA1/PTCH1/BMP6/FANCG/SERPINA5/BCL2L11/KRT8/PRDX4/BPTF	18	12	ENSG00000176788/ENSG00000115884/ENSG00000081479/ENSG00000185008/ENSG00000166225/ENSG00000245848/ENSG00000142871/ENSG00000153162/ENSG00000188488/ENSG00000153094/ENSG00000170421/ENSG00000123131	6	ENSG00000116016/ENSG00000081051/ENSG00000152661/ENSG00000185920/ENSG00000221829/ENSG00000171634
ENSG00000153066	TXNDC11	9606.ENSP00000283033	ENSG00000239264	TXNDC5	9606.ENSP00000369081	731			BP	GO:0001701	in utero embryonic development	15/449	285/14209	0.0375032	0.312393	ENSG00000125845/ENSG00000173706/ENSG00000116016/ENSG00000126016/ENSG00000245848/ENSG00000142871/ENSG00000275410/ENSG00000152661/ENSG00000185920/ENSG00000153094/ENSG00000170421/ENSG00000108175/ENSG00000171634/ENSG00000163513/ENSG00000136280	BMP2/HEG1/EPAS1/AMOT/CEBPA/CYR61/HNF1B/GJA1/PTCH1/BCL2L11/KRT8/ZMIZ1/BPTF/TGFBR2/CCM2	15	9	ENSG00000125845/ENSG00000173706/ENSG00000126016/ENSG00000245848/ENSG00000142871/ENSG00000153094/ENSG00000170421/ENSG00000108175/ENSG00000163513	6	ENSG00000116016/ENSG00000275410/ENSG00000152661/ENSG00000185920/ENSG00000171634/ENSG00000136280
ENSG00000153066	TXNDC11	9606.ENSP00000283033	ENSG00000211445	GPX3	9606.ENSP00000373477	424			BP	GO:0010038	response to metal ion	15/449	285/14209	0.0375032	0.312393	ENSG00000171560/ENSG00000115884/ENSG00000171557/ENSG00000123191/ENSG00000138449/ENSG00000245848/ENSG00000021826/ENSG00000137563/ENSG00000166710/ENSG00000153162/ENSG00000141510/ENSG00000198804/ENSG00000145349/ENSG00000171564/ENSG00000145335	FGA/SDC1/FGG/ATP7B/SLC40A1/CEBPA/CPS1/GGH/B2M/BMP6/TP53/MT-CO1/CAMK2D/FGB/SNCA	15	10	ENSG00000115884/ENSG00000123191/ENSG00000138449/ENSG00000245848/ENSG00000021826/ENSG00000137563/ENSG00000166710/ENSG00000153162/ENSG00000145349/ENSG00000145335	5	ENSG00000171560/ENSG00000171557/ENSG00000141510/ENSG00000198804/ENSG00000171564
ENSG00000153162	BMP6	9606.ENSP00000283147	ENSG00000185920	PTCH1	9606.ENSP00000332353	491			BP	GO:0003128	heart field specification	2/449	10/14209	0.0379035	0.312393	ENSG00000081479/ENSG00000107984	LRP2/DKK1	2	2	ENSG00000081479/ENSG00000107984	0
ENSG00000153162	BMP6	9606.ENSP00000283147	ENSG00000163513	TGFBR2	9606.ENSP00000351905	435			BP	GO:0006068	ethanol catabolic process	2/449	10/14209	0.0379035	0.312393	ENSG00000105398/ENSG00000111275	SULT2A1/ALDH2	2	2	ENSG00000105398/ENSG00000111275	0
ENSG00000153162	BMP6	9606.ENSP00000283147	ENSG00000095739	BAMBI	9606.ENSP00000364683	928			BP	GO:0006527	arginine catabolic process	2/449	10/14209	0.0379035	0.312393	ENSG00000065154/ENSG00000103876	OAT/FAH	2	1	ENSG00000065154	1	ENSG00000103876
ENSG00000153162	BMP6	9606.ENSP00000283147	ENSG00000125845	BMP2	9606.ENSP00000368104	709			BP	GO:0007351	tripartite regional subdivision	2/449	10/14209	0.0379035	0.312393	ENSG00000176788/ENSG00000166225	BASP1/FRS2	2	2	ENSG00000176788/ENSG00000166225	0
ENSG00000153162	BMP6	9606.ENSP00000283147	ENSG00000145192	AHSG	9606.ENSP00000393887	900			BP	GO:0008595	anterior/posterior axis specification, embryo	2/449	10/14209	0.0379035	0.312393	ENSG00000176788/ENSG00000166225	BASP1/FRS2	2	2	ENSG00000176788/ENSG00000166225	0
ENSG00000153560	UBP1	9606.ENSP00000283628	ENSG00000173894	CBX2	9606.ENSP00000308750	489			BP	GO:0009415	response to water	2/449	10/14209	0.0379035	0.312393	ENSG00000085662/ENSG00000170421	AKR1B1/KRT8	2	2	ENSG00000085662/ENSG00000170421	0
ENSG00000154127	UBASH3B	9606.ENSP00000284273	ENSG00000170421	KRT8	9606.ENSP00000293308	522			BP	GO:0032351	negative regulation of hormone metabolic process	2/449	10/14209	0.0379035	0.312393	ENSG00000050165/ENSG00000125845	DKK3/BMP2	2	2	ENSG00000050165/ENSG00000125845	0
ENSG00000154127	UBASH3B	9606.ENSP00000284273	ENSG00000123416	TUBA1B	9606.ENSP00000336799	529			BP	GO:0034379	very-low-density lipoprotein particle assembly	2/449	10/14209	0.0379035	0.312393	ENSG00000110245/ENSG00000138823	APOC3/MTTP	2	2	ENSG00000110245/ENSG00000138823	0
ENSG00000154127	UBASH3B	9606.ENSP00000284273	ENSG00000110046	ATG2A	9606.ENSP00000366475	464			BP	GO:0040015	negative regulation of multicellular organism growth	2/449	10/14209	0.0379035	0.312393	ENSG00000185920/ENSG00000108557	PTCH1/RAI1	2	0		2	ENSG00000185920/ENSG00000108557
ENSG00000085662	AKR1B1	9606.ENSP00000285930	ENSG00000111181	SLC6A12	9606.ENSP00000352702	660			BP	GO:0046851	negative regulation of bone remodeling	2/449	10/14209	0.0379035	0.312393	ENSG00000118503/ENSG00000154127	TNFAIP3/UBASH3B	2	0		2	ENSG00000118503/ENSG00000154127
ENSG00000156966	B3GNT7	9606.ENSP00000287590	ENSG00000143641	GALNT2	9606.ENSP00000355632	902			BP	GO:0050872	white fat cell differentiation	2/449	10/14209	0.0379035	0.312393	ENSG00000245848/ENSG00000177565	CEBPA/TBL1XR1	2	2	ENSG00000245848/ENSG00000177565	0
ENSG00000161509	GRIN2C	9606.ENSP00000293190	ENSG00000145349	CAMK2D	9606.ENSP00000339740	936			BP	GO:0060453	regulation of gastric acid secretion	2/449	10/14209	0.0379035	0.312393	ENSG00000118515/ENSG00000050628	SGK1/PTGER3	2	2	ENSG00000118515/ENSG00000050628	0
ENSG00000161509	GRIN2C	9606.ENSP00000293190	ENSG00000158458	NRG2	9606.ENSP00000354910	487			BP	GO:0070586	cell-cell adhesion involved in gastrulation	2/449	10/14209	0.0379035	0.312393	ENSG00000118137/ENSG00000137764	APOA1/MAP2K5	2	2	ENSG00000118137/ENSG00000137764	0
ENSG00000170421	KRT8	9606.ENSP00000293308	ENSG00000165516	KLHDC2	9606.ENSP00000298307	459			BP	GO:0090331	negative regulation of platelet aggregation	2/449	10/14209	0.0379035	0.312393	ENSG00000171557/ENSG00000154127	FGG/UBASH3B	2	0		2	ENSG00000171557/ENSG00000154127
ENSG00000170421	KRT8	9606.ENSP00000293308	ENSG00000170832	USP32	9606.ENSP00000300896	891			BP	GO:0097428	protein maturation by iron-sulfur cluster transfer	2/449	10/14209	0.0379035	0.312393	ENSG00000135070/ENSG00000169627	ISCA1/BOLA2B	2	0		2	ENSG00000135070/ENSG00000169627
ENSG00000170421	KRT8	9606.ENSP00000293308	ENSG00000163743	RCHY1	9606.ENSP00000321239	581			BP	GO:1902993	positive regulation of amyloid precursor protein catabolic process	2/449	10/14209	0.0379035	0.312393	ENSG00000120885/ENSG00000169242	CLU/EFNA1	2	2	ENSG00000120885/ENSG00000169242	0
ENSG00000170421	KRT8	9606.ENSP00000293308	ENSG00000172725	CORO1B	9606.ENSP00000340211	473			BP	GO:0001935	endothelial cell proliferation	8/449	121/14209	0.0380158	0.312393	ENSG00000118137/ENSG00000128917/ENSG00000125845/ENSG00000152661/ENSG00000153162/ENSG00000107562/ENSG00000119630/ENSG00000115415	APOA1/DLL4/BMP2/GJA1/BMP6/CXCL12/PGF/STAT1	8	6	ENSG00000118137/ENSG00000128917/ENSG00000125845/ENSG00000153162/ENSG00000119630/ENSG00000115415	2	ENSG00000152661/ENSG00000107562
ENSG00000170421	KRT8	9606.ENSP00000293308	ENSG00000096696	DSP	9606.ENSP00000369129	807			BP	GO:0003281	ventricular septum development	5/449	59/14209	0.0382429	0.312393	ENSG00000173706/ENSG00000081479/ENSG00000166225/ENSG00000142871/ENSG00000163513	HEG1/LRP2/FRS2/CYR61/TGFBR2	5	5	ENSG00000173706/ENSG00000081479/ENSG00000166225/ENSG00000142871/ENSG00000163513	0
ENSG00000170421	KRT8	9606.ENSP00000293308	ENSG00000111057	KRT18	9606.ENSP00000373487	998			BP	GO:0015837	amine transport	5/449	59/14209	0.0382429	0.312393	ENSG00000168385/ENSG00000107562/ENSG00000011347/ENSG00000145335/ENSG00000188338	SEPT2/CXCL12/SYT7/SNCA/SLC38A3	5	4	ENSG00000168385/ENSG00000011347/ENSG00000145335/ENSG00000188338	1	ENSG00000107562
ENSG00000170421	KRT8	9606.ENSP00000293308	ENSG00000081051	AFP	9606.ENSP00000379138	510			BP	GO:0031424	keratinization	5/449	59/14209	0.0382429	0.312393	ENSG00000096696/ENSG00000134762/ENSG00000111057/ENSG00000134755/ENSG00000170421	DSP/DSC3/KRT18/DSC2/KRT8	5	4	ENSG00000134762/ENSG00000111057/ENSG00000134755/ENSG00000170421	1	ENSG00000096696
ENSG00000170421	KRT8	9606.ENSP00000293308	ENSG00000164164	OTUD4	9606.ENSP00000409279	740			BP	GO:1905954	positive regulation of lipid localization	5/449	59/14209	0.0382429	0.312393	ENSG00000198911/ENSG00000185920/ENSG00000153162/ENSG00000165029/ENSG00000125730	SREBF2/PTCH1/BMP6/ABCA1/C3	5	2	ENSG00000153162/ENSG00000165029	3	ENSG00000198911/ENSG00000185920/ENSG00000125730
ENSG00000163586	FABP1	9606.ENSP00000295834	ENSG00000113249	HAVCR1	9606.ENSP00000344844	581			BP	GO:0030038	contractile actin filament bundle assembly	6/449	79/14209	0.0386682	0.313933	ENSG00000118137/ENSG00000074964/ENSG00000140416/ENSG00000144824/ENSG00000116127/ENSG00000095637	APOA1/ARHGEF10L/TPM1/PHLDB2/ALMS1/SORBS1	6	4	ENSG00000118137/ENSG00000074964/ENSG00000140416/ENSG00000144824	2	ENSG00000116127/ENSG00000095637
ENSG00000163586	FABP1	9606.ENSP00000295834	ENSG00000198911	SREBF2	9606.ENSP00000354476	423			BP	GO:0043149	stress fiber assembly	6/449	79/14209	0.0386682	0.313933	ENSG00000118137/ENSG00000074964/ENSG00000140416/ENSG00000144824/ENSG00000116127/ENSG00000095637	APOA1/ARHGEF10L/TPM1/PHLDB2/ALMS1/SORBS1	6	4	ENSG00000118137/ENSG00000074964/ENSG00000140416/ENSG00000144824	2	ENSG00000116127/ENSG00000095637
ENSG00000163586	FABP1	9606.ENSP00000295834	ENSG00000158874	APOA2	9606.ENSP00000356969	929			BP	GO:0031293	membrane protein intracellular domain proteolysis	3/449	24/14209	0.038785	0.313933	ENSG00000128917/ENSG00000101384/ENSG00000012174	DLL4/JAG1/MBTPS2	3	2	ENSG00000128917/ENSG00000012174	1	ENSG00000101384
ENSG00000163586	FABP1	9606.ENSP00000295834	ENSG00000165029	ABCA1	9606.ENSP00000363868	434			BP	GO:0051788	response to misfolded protein	3/449	24/14209	0.038785	0.313933	ENSG00000120885/ENSG00000131187/ENSG00000130714	CLU/F12/POMT1	3	3	ENSG00000120885/ENSG00000131187/ENSG00000130714	0
ENSG00000163586	FABP1	9606.ENSP00000295834	ENSG00000196498	NCOR2	9606.ENSP00000384018	902			BP	GO:0030335	positive regulation of cell migration	19/449	387/14209	0.0388127	0.313933	ENSG00000135346/ENSG00000091136/ENSG00000125845/ENSG00000138772/ENSG00000054654/ENSG00000126218/ENSG00000127831/ENSG00000163739/ENSG00000142871/ENSG00000068024/ENSG00000107562/ENSG00000141510/ENSG00000095539/ENSG00000160712/ENSG00000159753/ENSG00000119630/ENSG00000141738/ENSG00000163513/ENSG00000048052	CGA/LAMB1/BMP2/ANXA3/SYNE2/F10/VIL1/CXCL1/CYR61/HDAC4/CXCL12/TP53/SEMA4G/IL6R/CARMIL2/PGF/GRB7/TGFBR2/HDAC9	19	12	ENSG00000135346/ENSG00000091136/ENSG00000125845/ENSG00000138772/ENSG00000126218/ENSG00000127831/ENSG00000142871/ENSG00000160712/ENSG00000159753/ENSG00000119630/ENSG00000163513/ENSG00000048052	7	ENSG00000054654/ENSG00000163739/ENSG00000068024/ENSG00000107562/ENSG00000141510/ENSG00000095539/ENSG00000141738
ENSG00000163586	FABP1	9606.ENSP00000295834	ENSG00000177565	TBL1XR1	9606.ENSP00000405574	900			BP	GO:0016125	sterol metabolic process	9/449	144/14209	0.0391735	0.316082	ENSG00000118137/ENSG00000158874/ENSG00000062282/ENSG00000166035/ENSG00000245848/ENSG00000198911/ENSG00000012174/ENSG00000162409/ENSG00000165029	APOA1/APOA2/DGAT2/LIPC/CEBPA/SREBF2/MBTPS2/PRKAA2/ABCA1	9	8	ENSG00000118137/ENSG00000158874/ENSG00000062282/ENSG00000166035/ENSG00000245848/ENSG00000012174/ENSG00000162409/ENSG00000165029	1	ENSG00000198911
ENSG00000163586	FABP1	9606.ENSP00000295834	ENSG00000130589	HELZ2	9606.ENSP00000417401	900			BP	GO:0010720	positive regulation of cell development	21/449	439/14209	0.039232	0.316082	ENSG00000118137/ENSG00000171560/ENSG00000125845/ENSG00000148677/ENSG00000171557/ENSG00000081479/ENSG00000157193/ENSG00000185008/ENSG00000107984/ENSG00000130477/ENSG00000018236/ENSG00000186462/ENSG00000105711/ENSG00000167191/ENSG00000153162/ENSG00000107562/ENSG00000244405/ENSG00000033122/ENSG00000076356/ENSG00000111249/ENSG00000171564	APOA1/FGA/BMP2/ANKRD1/FGG/LRP2/LRP8/ROBO2/DKK1/UNC13A/CNTN1/NAP1L2/SCN1B/GPRC5B/BMP6/CXCL12/ETV5/LRRC7/PLXNA2/CUX2/FGB	21	13	ENSG00000118137/ENSG00000125845/ENSG00000148677/ENSG00000081479/ENSG00000185008/ENSG00000107984/ENSG00000018236/ENSG00000186462/ENSG00000105711/ENSG00000153162/ENSG00000033122/ENSG00000076356/ENSG00000111249	8	ENSG00000171560/ENSG00000171557/ENSG00000157193/ENSG00000130477/ENSG00000167191/ENSG00000107562/ENSG00000244405/ENSG00000171564
ENSG00000163586	FABP1	9606.ENSP00000295834	ENSG00000256060	TRAPPC2P1	9606.ENSP00000442778	563			BP	GO:0010830	regulation of myotube differentiation	4/449	41/14209	0.0397017	0.318	ENSG00000130513/ENSG00000112183/ENSG00000068024/ENSG00000048052	GDF15/RBM24/HDAC4/HDAC9	4	1	ENSG00000048052	3	ENSG00000130513/ENSG00000112183/ENSG00000068024
ENSG00000164089	AGXT2L1	9606.ENSP00000296486	ENSG00000173868	PHOSPHO1	9606.ENSP00000406909	900			BP	GO:0048641	regulation of skeletal muscle tissue development	4/449	41/14209	0.0397017	0.318	ENSG00000107984/ENSG00000068024/ENSG00000157514/ENSG00000048052	DKK1/HDAC4/TSC22D3/HDAC9	4	3	ENSG00000107984/ENSG00000157514/ENSG00000048052	1	ENSG00000068024
ENSG00000165097	KDM1B	9606.ENSP00000297792	ENSG00000048052	HDAC9	9606.ENSP00000408617	474			BP	GO:0050922	negative regulation of chemotaxis	4/449	41/14209	0.0397017	0.318	ENSG00000084207/ENSG00000185008/ENSG00000095539/ENSG00000172725	GSTP1/ROBO2/SEMA4G/CORO1B	4	1	ENSG00000185008	3	ENSG00000084207/ENSG00000095539/ENSG00000172725
ENSG00000165516	KLHDC2	9606.ENSP00000298307	ENSG00000172725	CORO1B	9606.ENSP00000340211	585			BP	GO:1904035	regulation of epithelial cell apoptotic process	5/449	60/14209	0.0406813	0.325033	ENSG00000171560/ENSG00000171557/ENSG00000118503/ENSG00000171564/ENSG00000134243	FGA/FGG/TNFAIP3/FGB/SORT1	5	1	ENSG00000134243	4	ENSG00000171560/ENSG00000171557/ENSG00000118503/ENSG00000171564
ENSG00000165516	KLHDC2	9606.ENSP00000298307	ENSG00000166971	AKTIP	9606.ENSP00000378152	456			BP	GO:0090277	positive regulation of peptide hormone secretion	6/449	80/14209	0.0407377	0.325033	ENSG00000171560/ENSG00000171557/ENSG00000152661/ENSG00000148672/ENSG00000171564/ENSG00000120742	FGA/FGG/GJA1/GLUD1/FGB/SERP1	6	1	ENSG00000120742	5	ENSG00000171560/ENSG00000171557/ENSG00000152661/ENSG00000148672/ENSG00000171564
ENSG00000166035	LIPC	9606.ENSP00000299022	ENSG00000143641	GALNT2	9606.ENSP00000355632	472			BP	GO:0045747	positive regulation of Notch signaling pathway	4/449	42/14209	0.042827	0.336484	ENSG00000128917/ENSG00000101384/ENSG00000196782/ENSG00000108175	DLL4/JAG1/MAML3/ZMIZ1	4	2	ENSG00000128917/ENSG00000108175	2	ENSG00000101384/ENSG00000196782
ENSG00000166035	LIPC	9606.ENSP00000299022	ENSG00000158874	APOA2	9606.ENSP00000356969	414			BP	GO:0051148	negative regulation of muscle cell differentiation	4/449	42/14209	0.042827	0.336484	ENSG00000125845/ENSG00000166225/ENSG00000107984/ENSG00000068024	BMP2/FRS2/DKK1/HDAC4	4	3	ENSG00000125845/ENSG00000166225/ENSG00000107984	1	ENSG00000068024
ENSG00000166035	LIPC	9606.ENSP00000299022	ENSG00000165029	ABCA1	9606.ENSP00000363868	569			BP	GO:0051181	cofactor transport	4/449	42/14209	0.042827	0.336484	ENSG00000081479/ENSG00000110169/ENSG00000131238/ENSG00000092096	LRP2/HPX/PPT1/SLC22A17	4	4	ENSG00000081479/ENSG00000110169/ENSG00000131238/ENSG00000092096	0
ENSG00000166035	LIPC	9606.ENSP00000299022	ENSG00000204262	COL5A2	9606.ENSP00000364000	440			BP	GO:0071356	cellular response to tumor necrosis factor	13/449	241/14209	0.0428881	0.336484	ENSG00000118137/ENSG00000148677/ENSG00000084207/ENSG00000245848/ENSG00000101843/ENSG00000111057/ENSG00000068024/ENSG00000125726/ENSG00000118503/ENSG00000227507/ENSG00000125657/ENSG00000170421/ENSG00000115415	APOA1/ANKRD1/GSTP1/CEBPA/PSMD10/KRT18/HDAC4/CD70/TNFAIP3/LTB/TNFSF9/KRT8/STAT1	13	9	ENSG00000118137/ENSG00000148677/ENSG00000245848/ENSG00000111057/ENSG00000125726/ENSG00000227507/ENSG00000125657/ENSG00000170421/ENSG00000115415	4	ENSG00000084207/ENSG00000101843/ENSG00000068024/ENSG00000118503
ENSG00000166228	PCBD1	9606.ENSP00000299299	ENSG00000198246	SLC29A3	9606.ENSP00000362285	417			BP	GO:0007389	pattern specification process	18/449	366/14209	0.0428973	0.336484	ENSG00000120697/ENSG00000128917/ENSG00000176788/ENSG00000125845/ENSG00000081479/ENSG00000122870/ENSG00000166225/ENSG00000107984/ENSG00000275410/ENSG00000152661/ENSG00000090539/ENSG00000101871/ENSG00000185920/ENSG00000076356/ENSG00000123364/ENSG00000253729/ENSG00000171634/ENSG00000163513	ALG5/DLL4/BASP1/BMP2/LRP2/BICC1/FRS2/DKK1/HNF1B/GJA1/CHRD/MID1/PTCH1/PLXNA2/HOXC13/PRKDC/BPTF/TGFBR2	18	10	ENSG00000120697/ENSG00000128917/ENSG00000176788/ENSG00000125845/ENSG00000081479/ENSG00000166225/ENSG00000107984/ENSG00000090539/ENSG00000076356/ENSG00000163513	8	ENSG00000122870/ENSG00000275410/ENSG00000152661/ENSG00000101871/ENSG00000185920/ENSG00000123364/ENSG00000253729/ENSG00000171634
ENSG00000166479	TMX3	9606.ENSP00000299608	ENSG00000086619	ERO1LB	9606.ENSP00000346635	499			BP	GO:0001702	gastrulation with mouth forming second	3/449	25/14209	0.0430719	0.336484	ENSG00000166225/ENSG00000126016/ENSG00000090539	FRS2/AMOT/CHRD	3	3	ENSG00000166225/ENSG00000126016/ENSG00000090539	0
ENSG00000166479	TMX3	9606.ENSP00000299608	ENSG00000123131	PRDX4	9606.ENSP00000368646	609			BP	GO:0003209	cardiac atrium morphogenesis	3/449	25/14209	0.0430719	0.336484	ENSG00000128917/ENSG00000173706/ENSG00000142871	DLL4/HEG1/CYR61	3	3	ENSG00000128917/ENSG00000173706/ENSG00000142871	0
ENSG00000166479	TMX3	9606.ENSP00000299608	ENSG00000211445	GPX3	9606.ENSP00000373477	424			BP	GO:0010092	specification of animal organ identity	3/449	25/14209	0.0430719	0.336484	ENSG00000081479/ENSG00000166225/ENSG00000107984	LRP2/FRS2/DKK1	3	3	ENSG00000081479/ENSG00000166225/ENSG00000107984	0
ENSG00000166825	ANPEP	9606.ENSP00000300060	ENSG00000170017	ALCAM	9606.ENSP00000305988	613			BP	GO:0010737	protein kinase A signaling	3/449	25/14209	0.0430719	0.336484	ENSG00000131016/ENSG00000121057/ENSG00000112541	AKAP12/AKAP1/PDE10A	3	1	ENSG00000121057	2	ENSG00000131016/ENSG00000112541
ENSG00000166825	ANPEP	9606.ENSP00000300060	ENSG00000178921	PFAS	9606.ENSP00000313490	448			BP	GO:0015872	dopamine transport	3/449	25/14209	0.0430719	0.336484	ENSG00000107562/ENSG00000011347/ENSG00000145335	CXCL12/SYT7/SNCA	3	2	ENSG00000011347/ENSG00000145335	1	ENSG00000107562
ENSG00000166825	ANPEP	9606.ENSP00000300060	ENSG00000089597	GANAB	9606.ENSP00000340466	447			BP	GO:0035336	long-chain fatty-acyl-CoA metabolic process	3/449	25/14209	0.0430719	0.336484	ENSG00000062282/ENSG00000164181/ENSG00000119915	DGAT2/ELOVL7/ELOVL3	3	1	ENSG00000062282	2	ENSG00000164181/ENSG00000119915
ENSG00000166825	ANPEP	9606.ENSP00000300060	ENSG00000088386	SLC15A1	9606.ENSP00000365686	429			BP	GO:0070555	response to interleukin-1	10/449	170/14209	0.0436374	0.336596	ENSG00000148677/ENSG00000171557/ENSG00000101843/ENSG00000273841/ENSG00000120738/ENSG00000068024/ENSG00000003436/ENSG00000171564/ENSG00000145335/ENSG00000164164	ANKRD1/FGG/PSMD10/TAF9/EGR1/HDAC4/TFPI/FGB/SNCA/OTUD4	10	4	ENSG00000148677/ENSG00000273841/ENSG00000003436/ENSG00000145335	6	ENSG00000171557/ENSG00000101843/ENSG00000120738/ENSG00000068024/ENSG00000171564/ENSG00000164164
ENSG00000167191	GPRC5B	9606.ENSP00000300571	ENSG00000204394	VARS	9606.ENSP00000364815	497			BP	GO:0002790	peptide secretion	22/449	471/14209	0.044111	0.336596	ENSG00000118137/ENSG00000171560/ENSG00000158874/ENSG00000138823/ENSG00000148677/ENSG00000171557/ENSG00000275410/ENSG00000152661/ENSG00000167964/ENSG00000153162/ENSG00000011347/ENSG00000148672/ENSG00000171928/ENSG00000123104/ENSG00000173175/ENSG00000165029/ENSG00000204592/ENSG00000171564/ENSG00000120742/ENSG00000229314/ENSG00000164506/ENSG00000163581	APOA1/FGA/APOA2/MTTP/ANKRD1/FGG/HNF1B/GJA1/RAB26/BMP6/SYT7/GLUD1/TVP23B/ITPR2/ADCY5/ABCA1/HLA-E/FGB/SERP1/ORM1/STXBP5/SLC2A2	22	15	ENSG00000118137/ENSG00000158874/ENSG00000138823/ENSG00000148677/ENSG00000167964/ENSG00000153162/ENSG00000011347/ENSG00000171928/ENSG00000173175/ENSG00000165029/ENSG00000204592/ENSG00000120742/ENSG00000229314/ENSG00000164506/ENSG00000163581	7	ENSG00000171560/ENSG00000171557/ENSG00000275410/ENSG00000152661/ENSG00000148672/ENSG00000123104/ENSG00000171564
ENSG00000170832	USP32	9606.ENSP00000300896	ENSG00000117528	ABCD3	9606.ENSP00000359233	891			BP	GO:0006520	cellular amino acid metabolic process	17/449	342/14209	0.0443394	0.336596	ENSG00000092068/ENSG00000171766/ENSG00000166228/ENSG00000122884/ENSG00000101843/ENSG00000021826/ENSG00000178921/ENSG00000086619/ENSG00000204394/ENSG00000148672/ENSG00000167701/ENSG00000065154/ENSG00000130707/ENSG00000084774/ENSG00000123131/ENSG00000103876/ENSG00000163644	SLC7A8/GATM/PCBD1/P4HA1/PSMD10/CPS1/PFAS/ERO1B/VARS/GLUD1/GPT/OAT/ASS1/CAD/PRDX4/FAH/PPM1K	17	8	ENSG00000092068/ENSG00000171766/ENSG00000021826/ENSG00000086619/ENSG00000167701/ENSG00000065154/ENSG00000123131/ENSG00000163644	9	ENSG00000166228/ENSG00000122884/ENSG00000101843/ENSG00000178921/ENSG00000204394/ENSG00000148672/ENSG00000130707/ENSG00000084774/ENSG00000103876
ENSG00000170832	USP32	9606.ENSP00000300896	ENSG00000111057	KRT18	9606.ENSP00000373487	950			BP	GO:0022408	negative regulation of cell-cell adhesion	8/449	125/14209	0.0446685	0.336596	ENSG00000118137/ENSG00000125845/ENSG00000171557/ENSG00000101384/ENSG00000107562/ENSG00000137764/ENSG00000130707/ENSG00000154127	APOA1/BMP2/FGG/JAG1/CXCL12/MAP2K5/ASS1/UBASH3B	8	3	ENSG00000118137/ENSG00000125845/ENSG00000137764	5	ENSG00000171557/ENSG00000101384/ENSG00000107562/ENSG00000130707/ENSG00000154127
ENSG00000167553	TUBA1C	9606.ENSP00000301072	ENSG00000123416	TUBA1B	9606.ENSP00000336799	989			BP	GO:0071901	negative regulation of protein serine/threonine kinase activity	8/449	125/14209	0.0446685	0.336596	ENSG00000084207/ENSG00000130829/ENSG00000245848/ENSG00000166311/ENSG00000118503/ENSG00000111266/ENSG00000149177/ENSG00000065150	GSTP1/DUSP9/CEBPA/SMPD1/TNFAIP3/DUSP16/PTPRJ/IPO5	8	3	ENSG00000130829/ENSG00000245848/ENSG00000166311	5	ENSG00000084207/ENSG00000118503/ENSG00000111266/ENSG00000149177/ENSG00000065150
ENSG00000167553	TUBA1C	9606.ENSP00000301072	ENSG00000118515	SGK1	9606.ENSP00000356832	452			BP	GO:0016064	immunoglobulin mediated immune response	6/449	82/14209	0.0450834	0.336596	ENSG00000120885/ENSG00000117335/ENSG00000110169/ENSG00000021852/ENSG00000159403/ENSG00000125730	CLU/CD46/HPX/C8B/C1R/C3	6	5	ENSG00000120885/ENSG00000117335/ENSG00000110169/ENSG00000021852/ENSG00000159403	1	ENSG00000125730
ENSG00000167553	TUBA1C	9606.ENSP00000301072	ENSG00000168280	KIF5C	9606.ENSP00000393379	518			BP	GO:0090276	regulation of peptide hormone secretion	10/449	171/14209	0.0451046	0.336596	ENSG00000171560/ENSG00000171557/ENSG00000152661/ENSG00000011347/ENSG00000148672/ENSG00000123104/ENSG00000173175/ENSG00000171564/ENSG00000120742/ENSG00000163581	FGA/FGG/GJA1/SYT7/GLUD1/ITPR2/ADCY5/FGB/SERP1/SLC2A2	10	4	ENSG00000011347/ENSG00000173175/ENSG00000120742/ENSG00000163581	6	ENSG00000171560/ENSG00000171557/ENSG00000152661/ENSG00000148672/ENSG00000123104/ENSG00000171564
ENSG00000167553	TUBA1C	9606.ENSP00000301072	ENSG00000048052	HDAC9	9606.ENSP00000408617	666			BP	GO:0006558	L-phenylalanine metabolic process	2/449	11/14209	0.0453754	0.336596	ENSG00000166228/ENSG00000103876	PCBD1/FAH	2	0		2	ENSG00000166228/ENSG00000103876
ENSG00000124587	PEX6	9606.ENSP00000303511	ENSG00000117528	ABCD3	9606.ENSP00000359233	691			BP	GO:0006559	L-phenylalanine catabolic process	2/449	11/14209	0.0453754	0.336596	ENSG00000166228/ENSG00000103876	PCBD1/FAH	2	0		2	ENSG00000166228/ENSG00000103876
ENSG00000157193	LRP8	9606.ENSP00000303634	ENSG00000120885	CLU	9606.ENSP00000315130	645			BP	GO:0006704	glucocorticoid biosynthetic process	2/449	11/14209	0.0453754	0.336596	ENSG00000050165/ENSG00000125845	DKK3/BMP2	2	2	ENSG00000050165/ENSG00000125845	0
ENSG00000157193	LRP8	9606.ENSP00000303634	ENSG00000158874	APOA2	9606.ENSP00000356969	900			BP	GO:0010867	positive regulation of triglyceride biosynthetic process	2/449	11/14209	0.0453754	0.336596	ENSG00000062282/ENSG00000205423	DGAT2/CNEP1R1	2	2	ENSG00000062282/ENSG00000205423	0
ENSG00000157193	LRP8	9606.ENSP00000303634	ENSG00000142798	HSPG2	9606.ENSP00000363827	902			BP	GO:0010872	regulation of cholesterol esterification	2/449	11/14209	0.0453754	0.336596	ENSG00000118137/ENSG00000158874	APOA1/APOA2	2	2	ENSG00000118137/ENSG00000158874	0
ENSG00000157193	LRP8	9606.ENSP00000303634	ENSG00000165029	ABCA1	9606.ENSP00000363868	860			BP	GO:0010885	regulation of cholesterol storage	2/449	11/14209	0.0453754	0.336596	ENSG00000198911/ENSG00000165029	SREBF2/ABCA1	2	1	ENSG00000165029	1	ENSG00000198911
ENSG00000157193	LRP8	9606.ENSP00000303634	ENSG00000183098	GPC6	9606.ENSP00000366246	900			BP	GO:0010896	regulation of triglyceride catabolic process	2/449	11/14209	0.0453754	0.336596	ENSG00000118137/ENSG00000110245	APOA1/APOC3	2	2	ENSG00000118137/ENSG00000110245	0
ENSG00000170017	ALCAM	9606.ENSP00000305988	ENSG00000107562	CXCL12	9606.ENSP00000379140	414			BP	GO:0019042	viral latency	2/449	11/14209	0.0453754	0.336596	ENSG00000069275/ENSG00000137309	NUCKS1/HMGA1	2	0		2	ENSG00000069275/ENSG00000137309
ENSG00000171564	FGB	9606.ENSP00000306099	ENSG00000171560	FGA	9606.ENSP00000306361	999			BP	GO:0019883	antigen processing and presentation of endogenous antigen	2/449	11/14209	0.0453754	0.336596	ENSG00000166710/ENSG00000204592	B2M/HLA-E	2	2	ENSG00000166710/ENSG00000204592	0
ENSG00000171564	FGB	9606.ENSP00000306099	ENSG00000188488	SERPINA5	9606.ENSP00000333203	647			BP	GO:0030299	intestinal cholesterol absorption	2/449	11/14209	0.0453754	0.336596	ENSG00000118137/ENSG00000158874	APOA1/APOA2	2	2	ENSG00000118137/ENSG00000158874	0
ENSG00000171564	FGB	9606.ENSP00000306099	ENSG00000171557	FGG	9606.ENSP00000336829	999			BP	GO:0030836	positive regulation of actin filament depolymerization	2/449	11/14209	0.0453754	0.336596	ENSG00000127831/ENSG00000159753	VIL1/CARMIL2	2	2	ENSG00000127831/ENSG00000159753	0
ENSG00000171564	FGB	9606.ENSP00000306099	ENSG00000198734	F5	9606.ENSP00000356771	939			BP	GO:0034310	primary alcohol catabolic process	2/449	11/14209	0.0453754	0.336596	ENSG00000105398/ENSG00000111275	SULT2A1/ALDH2	2	2	ENSG00000105398/ENSG00000111275	0
ENSG00000171564	FGB	9606.ENSP00000306099	ENSG00000126218	F10	9606.ENSP00000364709	920			BP	GO:0048642	negative regulation of skeletal muscle tissue development	2/449	11/14209	0.0453754	0.336596	ENSG00000107984/ENSG00000157514	DKK1/TSC22D3	2	2	ENSG00000107984/ENSG00000157514	0
ENSG00000171560	FGA	9606.ENSP00000306361	ENSG00000188488	SERPINA5	9606.ENSP00000333203	638			BP	GO:0050930	induction of positive chemotaxis	2/449	11/14209	0.0453754	0.336596	ENSG00000107562/ENSG00000119630	CXCL12/PGF	2	1	ENSG00000119630	1	ENSG00000107562
ENSG00000171560	FGA	9606.ENSP00000306361	ENSG00000171557	FGG	9606.ENSP00000336829	999			BP	GO:0070243	regulation of thymocyte apoptotic process	2/449	11/14209	0.0453754	0.336596	ENSG00000169242/ENSG00000141510	EFNA1/TP53	2	1	ENSG00000169242	1	ENSG00000141510
ENSG00000171560	FGA	9606.ENSP00000306361	ENSG00000145335	SNCA	9606.ENSP00000338345	900			BP	GO:0097284	hepatocyte apoptotic process	2/449	11/14209	0.0453754	0.336596	ENSG00000111057/ENSG00000170421	KRT18/KRT8	2	2	ENSG00000111057/ENSG00000170421	0
ENSG00000171560	FGA	9606.ENSP00000306361	ENSG00000198734	F5	9606.ENSP00000356771	929			BP	GO:0098911	regulation of ventricular cardiac muscle cell action potential	2/449	11/14209	0.0453754	0.336596	ENSG00000096696/ENSG00000134755	DSP/DSC2	2	1	ENSG00000134755	1	ENSG00000096696
ENSG00000171560	FGA	9606.ENSP00000306361	ENSG00000142798	HSPG2	9606.ENSP00000363827	900			BP	GO:1902221	erythrose 4-phosphate/phosphoenolpyruvate family amino acid metabolic process	2/449	11/14209	0.0453754	0.336596	ENSG00000166228/ENSG00000103876	PCBD1/FAH	2	0		2	ENSG00000166228/ENSG00000103876
ENSG00000171560	FGA	9606.ENSP00000306361	ENSG00000126218	F10	9606.ENSP00000364709	917			BP	GO:1902222	erythrose 4-phosphate/phosphoenolpyruvate family amino acid catabolic process	2/449	11/14209	0.0453754	0.336596	ENSG00000166228/ENSG00000103876	PCBD1/FAH	2	0		2	ENSG00000166228/ENSG00000103876
ENSG00000171560	FGA	9606.ENSP00000306361	ENSG00000111057	KRT18	9606.ENSP00000373487	569			BP	GO:1904706	negative regulation of vascular smooth muscle cell proliferation	2/449	11/14209	0.0453754	0.336596	ENSG00000084207/ENSG00000140416	GSTP1/TPM1	2	1	ENSG00000140416	1	ENSG00000084207
ENSG00000171560	FGA	9606.ENSP00000306361	ENSG00000120708	TGFBI	9606.ENSP00000416330	900			BP	GO:1990440	positive regulation of transcription from RNA polymerase II promoter in response to endoplasmic reticulum stress	2/449	11/14209	0.0453754	0.336596	ENSG00000141510/ENSG00000012174	TP53/MBTPS2	2	1	ENSG00000012174	1	ENSG00000141510
ENSG00000171560	FGA	9606.ENSP00000306361	ENSG00000119630	PGF	9606.ENSP00000451040	617			BP	GO:0043588	skin development	12/449	219/14209	0.0457032	0.337016	ENSG00000107984/ENSG00000101384/ENSG00000096696/ENSG00000134762/ENSG00000111057/ENSG00000134755/ENSG00000134363/ENSG00000227507/ENSG00000170421/ENSG00000123364/ENSG00000080573/ENSG00000204262	DKK1/JAG1/DSP/DSC3/KRT18/DSC2/FST/LTB/KRT8/HOXC13/COL5A3/COL5A2	12	7	ENSG00000107984/ENSG00000134762/ENSG00000111057/ENSG00000134755/ENSG00000227507/ENSG00000170421/ENSG00000204262	5	ENSG00000101384/ENSG00000096696/ENSG00000134363/ENSG00000123364/ENSG00000080573
ENSG00000171560	FGA	9606.ENSP00000306361	ENSG00000166710	B2M	9606.ENSP00000452780	900			BP	GO:0051235	maintenance of location	14/449	268/14209	0.045758	0.337016	ENSG00000118137/ENSG00000138757/ENSG00000054654/ENSG00000062282/ENSG00000123191/ENSG00000101843/ENSG00000198911/ENSG00000123104/ENSG00000145349/ENSG00000165029/ENSG00000125730/ENSG00000148834/ENSG00000154127/ENSG00000145335	APOA1/G3BP2/SYNE2/DGAT2/ATP7B/PSMD10/SREBF2/ITPR2/CAMK2D/ABCA1/C3/GSTO1/UBASH3B/SNCA	14	7	ENSG00000118137/ENSG00000062282/ENSG00000123191/ENSG00000145349/ENSG00000165029/ENSG00000148834/ENSG00000145335	7	ENSG00000138757/ENSG00000054654/ENSG00000101843/ENSG00000198911/ENSG00000123104/ENSG00000125730/ENSG00000154127
ENSG00000169627	BOLA2B	9606.ENSP00000306752	ENSG00000178921	PFAS	9606.ENSP00000313490	608			BP	GO:0055024	regulation of cardiac muscle tissue development	5/449	62/14209	0.0458351	0.337016	ENSG00000125845/ENSG00000166225/ENSG00000107984/ENSG00000152661/ENSG00000163513	BMP2/FRS2/DKK1/GJA1/TGFBR2	5	4	ENSG00000125845/ENSG00000166225/ENSG00000107984/ENSG00000163513	1	ENSG00000152661
ENSG00000169627	BOLA2B	9606.ENSP00000306752	ENSG00000163947	ARHGEF3	9606.ENSP00000341071	510			BP	GO:2001023	regulation of response to drug	5/449	62/14209	0.0458351	0.337016	ENSG00000168385/ENSG00000107562/ENSG00000011347/ENSG00000141510/ENSG00000145335	SEPT2/CXCL12/SYT7/TP53/SNCA	5	3	ENSG00000168385/ENSG00000011347/ENSG00000145335	2	ENSG00000107562/ENSG00000141510
ENSG00000169627	BOLA2B	9606.ENSP00000306752	ENSG00000118515	SGK1	9606.ENSP00000356832	690			BP	GO:0010828	positive regulation of glucose transmembrane transport	4/449	43/14209	0.046087	0.337016	ENSG00000006831/ENSG00000070371/ENSG00000125730/ENSG00000095637	ADIPOR2/CLTCL1/C3/SORBS1	4	1	ENSG00000006831	3	ENSG00000070371/ENSG00000125730/ENSG00000095637
ENSG00000163872	YEATS2	9606.ENSP00000306983	ENSG00000197780	TAF13	9606.ENSP00000355051	827			BP	GO:0019229	regulation of vasoconstriction	4/449	43/14209	0.046087	0.337016	ENSG00000171560/ENSG00000171557/ENSG00000152661/ENSG00000171564	FGA/FGG/GJA1/FGB	4	0		4	ENSG00000171560/ENSG00000171557/ENSG00000152661/ENSG00000171564
ENSG00000171634	BPTF	9606.ENSP00000307208	ENSG00000006715	VPS41	9606.ENSP00000309457	587			BP	GO:0050766	positive regulation of phagocytosis	4/449	43/14209	0.046087	0.337016	ENSG00000198053/ENSG00000145192/ENSG00000196776/ENSG00000125730	SIRPA/AHSG/CD47/C3	4	2	ENSG00000145192/ENSG00000196776	2	ENSG00000198053/ENSG00000125730
ENSG00000171634	BPTF	9606.ENSP00000307208	ENSG00000104885	DOT1L	9606.ENSP00000381657	444			BP	GO:0072577	endothelial cell apoptotic process	4/449	43/14209	0.046087	0.337016	ENSG00000171560/ENSG00000171557/ENSG00000118503/ENSG00000171564	FGA/FGG/TNFAIP3/FGB	4	0		4	ENSG00000171560/ENSG00000171557/ENSG00000118503/ENSG00000171564
ENSG00000171634	BPTF	9606.ENSP00000307208	ENSG00000048052	HDAC9	9606.ENSP00000408617	404			BP	GO:1903510	mucopolysaccharide metabolic process	7/449	104/14209	0.0465948	0.340125	ENSG00000171451/ENSG00000151655/ENSG00000110080/ENSG00000156966/ENSG00000149541/ENSG00000174684/ENSG00000064225	DSEL/ITIH2/ST3GAL4/B3GNT7/B3GAT3/B4GAT1/ST3GAL6	7	5	ENSG00000151655/ENSG00000156966/ENSG00000149541/ENSG00000174684/ENSG00000064225	2	ENSG00000171451/ENSG00000110080
ENSG00000137309	HMGA1	9606.ENSP00000308227	ENSG00000198911	SREBF2	9606.ENSP00000354476	568			BP	GO:0002009	morphogenesis of an epithelium	22/449	474/14209	0.0467066	0.340338	ENSG00000128917/ENSG00000125845/ENSG00000081479/ENSG00000166225/ENSG00000107984/ENSG00000101384/ENSG00000101843/ENSG00000142871/ENSG00000183098/ENSG00000275410/ENSG00000152661/ENSG00000185920/ENSG00000144824/ENSG00000159753/ENSG00000244405/ENSG00000120868/ENSG00000119630/ENSG00000163513/ENSG00000183579/ENSG00000136280/ENSG00000011114/ENSG00000115415	DLL4/BMP2/LRP2/FRS2/DKK1/JAG1/PSMD10/CYR61/GPC6/HNF1B/GJA1/PTCH1/PHLDB2/CARMIL2/ETV5/APAF1/PGF/TGFBR2/ZNRF3/CCM2/BTBD7/STAT1	22	12	ENSG00000128917/ENSG00000125845/ENSG00000081479/ENSG00000166225/ENSG00000107984/ENSG00000142871/ENSG00000183098/ENSG00000144824/ENSG00000159753/ENSG00000119630/ENSG00000163513/ENSG00000115415	10	ENSG00000101384/ENSG00000101843/ENSG00000275410/ENSG00000152661/ENSG00000185920/ENSG00000244405/ENSG00000120868/ENSG00000183579/ENSG00000136280/ENSG00000011114
ENSG00000137309	HMGA1	9606.ENSP00000308227	ENSG00000196498	NCOR2	9606.ENSP00000384018	574			BP	GO:0060627	regulation of vesicle-mediated transport	21/449	448/14209	0.0469403	0.341437	ENSG00000171560/ENSG00000120885/ENSG00000110245/ENSG00000115884/ENSG00000171557/ENSG00000144566/ENSG00000131238/ENSG00000107984/ENSG00000198053/ENSG00000145192/ENSG00000167964/ENSG00000166710/ENSG00000196776/ENSG00000011347/ENSG00000125730/ENSG00000171564/ENSG00000123595/ENSG00000145335/ENSG00000220205/ENSG00000164506/ENSG00000006715	FGA/CLU/APOC3/SDC1/FGG/RAB5A/PPT1/DKK1/SIRPA/AHSG/RAB26/B2M/CD47/SYT7/C3/FGB/RAB9A/SNCA/VAMP2/STXBP5/VPS41	21	15	ENSG00000120885/ENSG00000110245/ENSG00000115884/ENSG00000144566/ENSG00000131238/ENSG00000107984/ENSG00000145192/ENSG00000167964/ENSG00000166710/ENSG00000196776/ENSG00000011347/ENSG00000123595/ENSG00000145335/ENSG00000220205/ENSG00000164506	6	ENSG00000171560/ENSG00000171557/ENSG00000198053/ENSG00000125730/ENSG00000171564/ENSG00000006715
ENSG00000173894	CBX2	9606.ENSP00000308750	ENSG00000153107	ANAPC1	9606.ENSP00000339109	902			BP	GO:0002698	negative regulation of immune effector process	6/449	83/14209	0.0473604	0.341898	ENSG00000118137/ENSG00000158874/ENSG00000185745/ENSG00000000003/ENSG00000204592/ENSG00000253729	APOA1/APOA2/IFIT1/TSPAN6/HLA-E/PRKDC	6	5	ENSG00000118137/ENSG00000158874/ENSG00000185745/ENSG00000000003/ENSG00000204592	1	ENSG00000253729
ENSG00000174684	B3GNT1	9606.ENSP00000309096	ENSG00000088386	SLC15A1	9606.ENSP00000365686	432			BP	GO:0019724	B cell mediated immunity	6/449	83/14209	0.0473604	0.341898	ENSG00000120885/ENSG00000117335/ENSG00000110169/ENSG00000021852/ENSG00000159403/ENSG00000125730	CLU/CD46/HPX/C8B/C1R/C3	6	5	ENSG00000120885/ENSG00000117335/ENSG00000110169/ENSG00000021852/ENSG00000159403	1	ENSG00000125730
ENSG00000174684	B3GNT1	9606.ENSP00000309096	ENSG00000064225	ST3GAL6	9606.ENSP00000377717	900			BP	GO:0002701	negative regulation of production of molecular mediator of immune response	3/449	26/14209	0.047585	0.341898	ENSG00000118137/ENSG00000158874/ENSG00000253729	APOA1/APOA2/PRKDC	3	2	ENSG00000118137/ENSG00000158874	1	ENSG00000253729
ENSG00000174684	B3GNT1	9606.ENSP00000309096	ENSG00000234745	HLA-B	9606.ENSP00000399168	518			BP	GO:0016486	peptide hormone processing	3/449	26/14209	0.047585	0.341898	ENSG00000135346/ENSG00000086619/ENSG00000120054	CGA/ERO1B/CPN1	3	3	ENSG00000135346/ENSG00000086619/ENSG00000120054	0
ENSG00000174684	B3GNT1	9606.ENSP00000309096	ENSG00000113282	CLINT1	9606.ENSP00000429824	515			BP	GO:0031128	developmental induction	3/449	26/14209	0.047585	0.341898	ENSG00000125845/ENSG00000166225/ENSG00000107984	BMP2/FRS2/DKK1	3	3	ENSG00000125845/ENSG00000166225/ENSG00000107984	0
ENSG00000006715	VPS41	9606.ENSP00000309457	ENSG00000166971	AKTIP	9606.ENSP00000378152	556			BP	GO:0061036	positive regulation of cartilage development	3/449	26/14209	0.047585	0.341898	ENSG00000125845/ENSG00000142871/ENSG00000153162	BMP2/CYR61/BMP6	3	3	ENSG00000125845/ENSG00000142871/ENSG00000153162	0
ENSG00000006715	VPS41	9606.ENSP00000309457	ENSG00000123595	RAB9A	9606.ENSP00000420127	860			BP	GO:0070306	lens fiber cell differentiation	3/449	26/14209	0.047585	0.341898	ENSG00000166225/ENSG00000107859/ENSG00000026025	FRS2/PITX3/VIM	3	2	ENSG00000166225/ENSG00000026025	1	ENSG00000107859
ENSG00000173950	XXYLT1	9606.ENSP00000309640	ENSG00000151233	GXYLT1	9606.ENSP00000381666	818			BP	GO:0062012	regulation of small molecule metabolic process	20/449	423/14209	0.0480012	0.344287	ENSG00000118137/ENSG00000050165/ENSG00000110245/ENSG00000125845/ENSG00000062282/ENSG00000132182/ENSG00000101843/ENSG00000006831/ENSG00000198911/ENSG00000120738/ENSG00000068024/ENSG00000163586/ENSG00000153162/ENSG00000012174/ENSG00000162409/ENSG00000095637/ENSG00000145335/ENSG00000196498/ENSG00000177565/ENSG00000138750	APOA1/DKK3/APOC3/BMP2/DGAT2/NUP210/PSMD10/ADIPOR2/SREBF2/EGR1/HDAC4/FABP1/BMP6/MBTPS2/PRKAA2/SORBS1/SNCA/NCOR2/TBL1XR1/NUP54	20	12	ENSG00000118137/ENSG00000050165/ENSG00000110245/ENSG00000125845/ENSG00000062282/ENSG00000006831/ENSG00000163586/ENSG00000153162/ENSG00000012174/ENSG00000162409/ENSG00000145335/ENSG00000177565	8	ENSG00000132182/ENSG00000101843/ENSG00000198911/ENSG00000120738/ENSG00000068024/ENSG00000095637/ENSG00000196498/ENSG00000138750
ENSG00000173706	HEG1	9606.ENSP00000311502	ENSG00000136280	CCM2	9606.ENSP00000370503	418			BP	GO:0035264	multicellular organism growth	8/449	127/14209	0.0482649	0.345156	ENSG00000173706/ENSG00000127831/ENSG00000131482/ENSG00000185920/ENSG00000108557/ENSG00000018408/ENSG00000136280/ENSG00000177565	HEG1/VIL1/G6PC/PTCH1/RAI1/WWTR1/CCM2/TBL1XR1	8	3	ENSG00000173706/ENSG00000127831/ENSG00000177565	5	ENSG00000131482/ENSG00000185920/ENSG00000108557/ENSG00000018408/ENSG00000136280
ENSG00000253729	PRKDC	9606.ENSP00000313420	ENSG00000177084	POLE	9606.ENSP00000322570	919			BP	GO:0045927	positive regulation of growth	12/449	221/14209	0.0483739	0.345156	ENSG00000176788/ENSG00000105707/ENSG00000146678/ENSG00000127831/ENSG00000130477/ENSG00000101843/ENSG00000273841/ENSG00000107562/ENSG00000137764/ENSG00000120742/ENSG00000253729/ENSG00000163513	BASP1/HPN/IGFBP1/VIL1/UNC13A/PSMD10/TAF9/CXCL12/MAP2K5/SERP1/PRKDC/TGFBR2	12	7	ENSG00000176788/ENSG00000105707/ENSG00000127831/ENSG00000273841/ENSG00000137764/ENSG00000120742/ENSG00000163513	5	ENSG00000146678/ENSG00000130477/ENSG00000101843/ENSG00000107562/ENSG00000253729
ENSG00000253729	PRKDC	9606.ENSP00000313420	ENSG00000163947	ARHGEF3	9606.ENSP00000341071	510			BP	GO:0098656	anion transmembrane transport	12/449	221/14209	0.0483739	0.345156	ENSG00000092068/ENSG00000182902/ENSG00000081479/ENSG00000111181/ENSG00000168385/ENSG00000139514/ENSG00000111886/ENSG00000162409/ENSG00000102743/ENSG00000165029/ENSG00000033867/ENSG00000188338	SLC7A8/SLC25A18/LRP2/SLC6A12/SEPT2/SLC7A1/GABRR2/PRKAA2/SLC25A15/ABCA1/SLC4A7/SLC38A3	12	9	ENSG00000092068/ENSG00000182902/ENSG00000081479/ENSG00000111181/ENSG00000168385/ENSG00000111886/ENSG00000162409/ENSG00000165029/ENSG00000188338	3	ENSG00000139514/ENSG00000102743/ENSG00000033867
ENSG00000253729	PRKDC	9606.ENSP00000313420	ENSG00000118515	SGK1	9606.ENSP00000356832	743			BP	GO:0001570	vasculogenesis	5/449	63/14209	0.0485512	0.345225	ENSG00000173706/ENSG00000126016/ENSG00000108175/ENSG00000163513/ENSG00000136280	HEG1/AMOT/ZMIZ1/TGFBR2/CCM2	5	4	ENSG00000173706/ENSG00000126016/ENSG00000108175/ENSG00000163513	1	ENSG00000136280
ENSG00000253729	PRKDC	9606.ENSP00000313420	ENSG00000077150	NFKB2	9606.ENSP00000358983	452			BP	GO:0050764	regulation of phagocytosis	5/449	63/14209	0.0485512	0.345225	ENSG00000198053/ENSG00000145192/ENSG00000196776/ENSG00000011347/ENSG00000125730	SIRPA/AHSG/CD47/SYT7/C3	5	3	ENSG00000145192/ENSG00000196776/ENSG00000011347	2	ENSG00000198053/ENSG00000125730
ENSG00000253729	PRKDC	9606.ENSP00000313420	ENSG00000162409	PRKAA2	9606.ENSP00000360290	439			BP	GO:0006984	ER-nucleus signaling pathway	4/449	44/14209	0.0494814	0.34823	ENSG00000146678/ENSG00000074964/ENSG00000141510/ENSG00000012174	IGFBP1/ARHGEF10L/TP53/MBTPS2	4	2	ENSG00000074964/ENSG00000012174	2	ENSG00000146678/ENSG00000141510
ENSG00000253729	PRKDC	9606.ENSP00000313420	ENSG00000101407	TTI1	9606.ENSP00000362546	992			BP	GO:0010718	positive regulation of epithelial to mesenchymal transition	4/449	44/14209	0.0494814	0.34823	ENSG00000125845/ENSG00000018408/ENSG00000095739/ENSG00000163513	BMP2/WWTR1/BAMBI/TGFBR2	4	3	ENSG00000125845/ENSG00000095739/ENSG00000163513	1	ENSG00000018408
ENSG00000253729	PRKDC	9606.ENSP00000313420	ENSG00000196498	NCOR2	9606.ENSP00000384018	830			BP	GO:0018198	peptidyl-cysteine modification	4/449	44/14209	0.0494814	0.34823	ENSG00000166479/ENSG00000180776/ENSG00000111912/ENSG00000155265	TMX3/ZDHHC20/NCOA7/GOLGA7B	4	2	ENSG00000166479/ENSG00000155265	2	ENSG00000180776/ENSG00000111912
ENSG00000253729	PRKDC	9606.ENSP00000313420	ENSG00000048052	HDAC9	9606.ENSP00000408617	408			BP	GO:0033762	response to glucagon	4/449	44/14209	0.0494814	0.34823	ENSG00000065325/ENSG00000021826/ENSG00000173175/ENSG00000114450	GLP2R/CPS1/ADCY5/GNB4	4	3	ENSG00000065325/ENSG00000021826/ENSG00000173175	1	ENSG00000114450
ENSG00000253729	PRKDC	9606.ENSP00000313420	ENSG00000120868	APAF1	9606.ENSP00000448165	402			BP	GO:0045071	negative regulation of viral genome replication	4/449	44/14209	0.0494814	0.34823	ENSG00000185745/ENSG00000187608/ENSG00000142089/ENSG00000111331	IFIT1/ISG15/IFITM3/OAS3	4	4	ENSG00000185745/ENSG00000187608/ENSG00000142089/ENSG00000111331	0
ENSG00000178921	PFAS	9606.ENSP00000313490	ENSG00000198804	MT-CO1	9606.ENSP00000354499	415			BP	GO:0060761	negative regulation of response to cytokine stimulus	4/449	44/14209	0.0494814	0.34823	ENSG00000118137/ENSG00000084207/ENSG00000137764/ENSG00000164164	APOA1/GSTP1/MAP2K5/OTUD4	4	2	ENSG00000118137/ENSG00000137764	2	ENSG00000084207/ENSG00000164164
ENSG00000178921	PFAS	9606.ENSP00000313490	ENSG00000143252	SDHC	9606.ENSP00000356953	486			BP	GO:0014902	myotube differentiation	6/449	84/14209	0.0497075	0.349225	ENSG00000138119/ENSG00000130513/ENSG00000112183/ENSG00000068024/ENSG00000134243/ENSG00000048052	MYOF/GDF15/RBM24/HDAC4/SORT1/HDAC9	6	2	ENSG00000134243/ENSG00000048052	4	ENSG00000138119/ENSG00000130513/ENSG00000112183/ENSG00000068024
ENSG00000178921	PFAS	9606.ENSP00000313490	ENSG00000187608	ISG15	9606.ENSP00000368699	565			BP	GO:0006936	muscle contraction	14/449	272/14209	0.0506292	0.350773	ENSG00000138119/ENSG00000096696/ENSG00000134755/ENSG00000152661/ENSG00000140416/ENSG00000068024/ENSG00000172164/ENSG00000105711/ENSG00000026025/ENSG00000013016/ENSG00000145349/ENSG00000148834/ENSG00000050628/ENSG00000095637	MYOF/DSP/DSC2/GJA1/TPM1/HDAC4/SNTB1/SCN1B/VIM/EHD3/CAMK2D/GSTO1/PTGER3/SORBS1	14	9	ENSG00000134755/ENSG00000140416/ENSG00000172164/ENSG00000105711/ENSG00000026025/ENSG00000013016/ENSG00000145349/ENSG00000148834/ENSG00000050628	5	ENSG00000138119/ENSG00000096696/ENSG00000152661/ENSG00000068024/ENSG00000095637
ENSG00000178921	PFAS	9606.ENSP00000313490	ENSG00000211445	GPX3	9606.ENSP00000373477	482			BP	GO:0048638	regulation of developmental growth	14/449	272/14209	0.0506292	0.350773	ENSG00000176788/ENSG00000127831/ENSG00000130477/ENSG00000275410/ENSG00000152661/ENSG00000185920/ENSG00000108557/ENSG00000107562/ENSG00000153094/ENSG00000095539/ENSG00000076356/ENSG00000120742/ENSG00000253729/ENSG00000163513	BASP1/VIL1/UNC13A/HNF1B/GJA1/PTCH1/RAI1/CXCL12/BCL2L11/SEMA4G/PLXNA2/SERP1/PRKDC/TGFBR2	14	6	ENSG00000176788/ENSG00000127831/ENSG00000153094/ENSG00000076356/ENSG00000120742/ENSG00000163513	8	ENSG00000130477/ENSG00000275410/ENSG00000152661/ENSG00000185920/ENSG00000108557/ENSG00000107562/ENSG00000095539/ENSG00000253729
ENSG00000178921	PFAS	9606.ENSP00000313490	ENSG00000021826	CPS1	9606.ENSP00000402608	962			BP	GO:0046887	positive regulation of hormone secretion	7/449	106/14209	0.0507224	0.350773	ENSG00000171560/ENSG00000171557/ENSG00000152661/ENSG00000153162/ENSG00000148672/ENSG00000171564/ENSG00000120742	FGA/FGG/GJA1/BMP6/GLUD1/FGB/SERP1	7	2	ENSG00000153162/ENSG00000120742	5	ENSG00000171560/ENSG00000171557/ENSG00000152661/ENSG00000148672/ENSG00000171564
ENSG00000178921	PFAS	9606.ENSP00000313490	ENSG00000198682	PAPSS2	9606.ENSP00000406157	684			BP	GO:2000147	positive regulation of cell motility	19/449	400/14209	0.0510323	0.350773	ENSG00000135346/ENSG00000091136/ENSG00000125845/ENSG00000138772/ENSG00000054654/ENSG00000126218/ENSG00000127831/ENSG00000163739/ENSG00000142871/ENSG00000068024/ENSG00000107562/ENSG00000141510/ENSG00000095539/ENSG00000160712/ENSG00000159753/ENSG00000119630/ENSG00000141738/ENSG00000163513/ENSG00000048052	CGA/LAMB1/BMP2/ANXA3/SYNE2/F10/VIL1/CXCL1/CYR61/HDAC4/CXCL12/TP53/SEMA4G/IL6R/CARMIL2/PGF/GRB7/TGFBR2/HDAC9	19	12	ENSG00000135346/ENSG00000091136/ENSG00000125845/ENSG00000138772/ENSG00000126218/ENSG00000127831/ENSG00000142871/ENSG00000160712/ENSG00000159753/ENSG00000119630/ENSG00000163513/ENSG00000048052	7	ENSG00000054654/ENSG00000163739/ENSG00000068024/ENSG00000107562/ENSG00000141510/ENSG00000095539/ENSG00000141738
ENSG00000220205	VAMP2	9606.ENSP00000314214	ENSG00000164506	STXBP5	9606.ENSP00000321826	588			BP	GO:0045445	myoblast differentiation	5/449	64/14209	0.0513604	0.350773	ENSG00000148677/ENSG00000115884/ENSG00000116016/ENSG00000101384/ENSG00000164188	ANKRD1/SDC1/EPAS1/JAG1/RANBP3L	5	3	ENSG00000148677/ENSG00000115884/ENSG00000164188	2	ENSG00000116016/ENSG00000101384
ENSG00000220205	VAMP2	9606.ENSP00000314214	ENSG00000123104	ITPR2	9606.ENSP00000370744	905			BP	GO:0045017	glycerolipid biosynthetic process	13/449	248/14209	0.0517392	0.350773	ENSG00000118137/ENSG00000158874/ENSG00000166225/ENSG00000062282/ENSG00000144566/ENSG00000205423/ENSG00000214530/ENSG00000111666/ENSG00000173868/ENSG00000075651/ENSG00000164089/ENSG00000125730/ENSG00000188257	APOA1/APOA2/FRS2/DGAT2/RAB5A/CNEP1R1/STARD10/CHPT1/PHOSPHO1/PLD1/ETNPPL/C3/PLA2G2A	13	10	ENSG00000118137/ENSG00000158874/ENSG00000166225/ENSG00000062282/ENSG00000144566/ENSG00000205423/ENSG00000214530/ENSG00000111666/ENSG00000164089/ENSG00000188257	3	ENSG00000173868/ENSG00000075651/ENSG00000125730
ENSG00000220205	VAMP2	9606.ENSP00000314214	ENSG00000131238	PPT1	9606.ENSP00000394863	457			BP	GO:0050708	regulation of protein secretion	17/449	349/14209	0.0517925	0.350773	ENSG00000118137/ENSG00000171560/ENSG00000158874/ENSG00000148677/ENSG00000171557/ENSG00000152661/ENSG00000153162/ENSG00000011347/ENSG00000148672/ENSG00000123104/ENSG00000173175/ENSG00000204592/ENSG00000171564/ENSG00000120742/ENSG00000229314/ENSG00000164506/ENSG00000163581	APOA1/FGA/APOA2/ANKRD1/FGG/GJA1/BMP6/SYT7/GLUD1/ITPR2/ADCY5/HLA-E/FGB/SERP1/ORM1/STXBP5/SLC2A2	17	11	ENSG00000118137/ENSG00000158874/ENSG00000148677/ENSG00000153162/ENSG00000011347/ENSG00000173175/ENSG00000204592/ENSG00000120742/ENSG00000229314/ENSG00000164506/ENSG00000163581	6	ENSG00000171560/ENSG00000171557/ENSG00000152661/ENSG00000148672/ENSG00000123104/ENSG00000171564
ENSG00000220205	VAMP2	9606.ENSP00000314214	ENSG00000130477	UNC13A	9606.ENSP00000429562	735			BP	GO:0009636	response to toxic substance	20/449	427/14209	0.0519422	0.350773	ENSG00000092068/ENSG00000070019/ENSG00000115884/ENSG00000084207/ENSG00000143819/ENSG00000211445/ENSG00000021826/ENSG00000120738/ENSG00000163586/ENSG00000105711/ENSG00000137563/ENSG00000141510/ENSG00000123104/ENSG00000118503/ENSG00000198786/ENSG00000148834/ENSG00000123131/ENSG00000048052/ENSG00000102572/ENSG00000115415	SLC7A8/GUCY2C/SDC1/GSTP1/EPHX1/GPX3/CPS1/EGR1/FABP1/SCN1B/GGH/TP53/ITPR2/TNFAIP3/MT-ND5/GSTO1/PRDX4/HDAC9/STK24/STAT1	20	13	ENSG00000092068/ENSG00000070019/ENSG00000115884/ENSG00000143819/ENSG00000211445/ENSG00000021826/ENSG00000163586/ENSG00000105711/ENSG00000137563/ENSG00000148834/ENSG00000123131/ENSG00000048052/ENSG00000115415	7	ENSG00000084207/ENSG00000120738/ENSG00000141510/ENSG00000123104/ENSG00000118503/ENSG00000198786/ENSG00000102572
ENSG00000157514	TSC22D3	9606.ENSP00000314655	ENSG00000118515	SGK1	9606.ENSP00000356832	992			BP	GO:0003156	regulation of animal organ formation	3/449	27/14209	0.0523204	0.350773	ENSG00000125845/ENSG00000166225/ENSG00000107984	BMP2/FRS2/DKK1	3	3	ENSG00000125845/ENSG00000166225/ENSG00000107984	0
ENSG00000157514	TSC22D3	9606.ENSP00000314655	ENSG00000077150	NFKB2	9606.ENSP00000358983	613			BP	GO:0009065	glutamine family amino acid catabolic process	3/449	27/14209	0.0523204	0.350773	ENSG00000148672/ENSG00000065154/ENSG00000103876	GLUD1/OAT/FAH	3	1	ENSG00000065154	2	ENSG00000148672/ENSG00000103876
ENSG00000050165	DKK3	9606.ENSP00000314910	ENSG00000107984	DKK1	9606.ENSP00000363081	745			BP	GO:0032369	negative regulation of lipid transport	3/449	27/14209	0.0523204	0.350773	ENSG00000158874/ENSG00000110245/ENSG00000198911	APOA2/APOC3/SREBF2	3	2	ENSG00000158874/ENSG00000110245	1	ENSG00000198911
ENSG00000050165	DKK3	9606.ENSP00000314910	ENSG00000177283	FZD8	9606.ENSP00000363826	589			BP	GO:0043516	regulation of DNA damage response, signal transduction by p53 class mediator	3/449	27/14209	0.0523204	0.350773	ENSG00000148677/ENSG00000101843/ENSG00000183955	ANKRD1/PSMD10/KMT5A	3	1	ENSG00000148677	2	ENSG00000101843/ENSG00000183955
ENSG00000120885	CLU	9606.ENSP00000315130	ENSG00000197249	SERPINA1	9606.ENSP00000348068	940			BP	GO:0046688	response to copper ion	3/449	27/14209	0.0523204	0.350773	ENSG00000123191/ENSG00000198804/ENSG00000145335	ATP7B/MT-CO1/SNCA	3	2	ENSG00000123191/ENSG00000145335	1	ENSG00000198804
[truncated: 4,692 more rows]

## Sheet: Fig S1
Supplementary Figure 1 A
	DNAJC24(FPKM)
Hela-CTRL	5.49045	5.27898	5.58691
[truncated: 5 more rows]

## Sheet: Fig S2
Case Number	tumor DNAJC24 score	OS	RFS	Sex			Case Number	tumor DNAJC24 score	OS	RFS	Sex
[truncated: 138 more rows]

[truncated: 5 more sheets: Fig S3, Fig S4, Fig S5, Fig S6, Fig S7]
